# Supplementary material for: Efficient and selective energy transfer photoenzymes powered by visible light
Source: Nat Chem. 2025 May 6;17(7):1083–90. doi: 10.1038/s41557-025-01820-0 (PMC12226345; doi:10.1038/s41557-025-01820-0)
Supplement: Supplementary file 3 — Raw data. [file 41557_2025_1820_MOESM3_ESM.xlsx]

## Sheet: Figure 1
Benzophenone				Thioxanthone
Wavelength	Absorbance			Wavelength	Absorbance
800.013	-0.0042266			800.013	0.00841454
799.008	-0.0039084			799.008	0.00827468
798.003	-0.00344			798.003	0.00808431
796.997	-0.0044794			796.997	0.00757752
795.991	-0.0026028			795.991	0.00940345
794.984	-0.0026645			794.984	0.00845403
794.012	-0.0034999			794.012	0.00855444
793.004	-0.0039962			793.004	0.00747875
791.997	-0.0042848			791.997	0.007632
790.988	-0.0029657			790.988	0.00765289
790.014	-0.0046556			790.014	0.0076002
789.005	-0.0034766			789.005	0.00831809
787.996	-0.0039136			787.996	0.00835656
786.986	-0.0040541			786.986	0.00832318
786.011	-0.0047713			786.011	0.0080134
785	-0.0041516			785	0.0077965
783.989	-0.0033955			783.989	0.00805396
783.013	-0.0030122			783.013	0.00957834
782.001	-0.0039765			782.001	0.00706301
780.989	-0.0039258			780.989	0.00760305
780.011	-0.0036424			780.011	0.00947861
778.998	-0.0048467			778.998	0.00782101
777.985	-0.0041068			777.985	0.00741229
777.006	-0.004806			777.006	0.00784344
775.992	-0.0049704			775.992	0.00808244
775.012	-0.0030477			775.012	0.00929128
773.997	-0.0036572			773.997	0.00786084
773.017	-0.0043488			773.017	0.00729202
772.002	-0.0025905			772.002	0.00981237
770.985	-0.0032445			770.985	0.00841908
770.004	-0.004818			770.004	0.0088762
768.987	-0.0035954			768.987	0.00866928
768.005	-0.0036906			768.005	0.00844458
766.988	-0.0037341			766.988	0.00825637
766.005	-0.0042619			766.005	0.00916135
764.986	-0.0041174			764.986	0.008658
764.003	-0.0040985			764.003	0.0079148
762.984	-0.0042021			762.984	0.00816921
761.999	-0.0037096			761.999	0.00894688
761.015	-0.0044419			761.015	0.00848969
759.994	-0.0041056			759.994	0.00804597
759.009	-0.0032734			759.009	0.00911931
757.988	-0.0038124			757.988	0.008955
757.002	-0.0051103			757.002	0.00814168
756.015	-0.0049176			756.015	0.00835194
754.993	-0.0045221			754.993	0.00858557
754.006	-0.0038446			754.006	0.00853092
752.983	-0.0048019			752.983	0.0068557
751.995	-0.003867			751.995	0.00863711
751.007	-0.0042589			751.007	0.00800771
749.983	-0.0036233			749.983	0.00901853
748.994	-0.0046257			748.994	0.0077731
748.004	-0.0040709			748.004	0.00899258
747.014	-0.0049698			747.014	0.00797654
745.989	-0.0044258			745.989	0.00750372
744.999	-0.0038604			744.999	0.00831181
744.008	-0.0035584			744.008	0.00784423
743.016	-0.0038957			743.016	0.00747114
741.99	-0.0040817			741.99	0.00793905
740.998	-0.0043876			740.998	0.00821147
740.005	-0.0041252			740.005	0.00833579
739.013	-0.0036408			739.013	0.0079212
737.984	-0.0036776			737.984	0.00818702
736.991	-0.0045485			736.991	0.00799787
735.997	-0.0036669			735.997	0.00884109
735.004	-0.003741			735.004	0.00883557
734.009	-0.0034897			734.009	0.00932572
733.015	-0.0046065			733.015	0.00885385
731.984	-0.0033675			731.984	0.00994999
730.989	-0.0034939			730.989	0.00954055
729.993	-0.0038991			729.993	0.00922494
728.997	-0.0037187			728.997	0.0101484
728	-0.0030156			728	0.0102748
727.004	-0.0037965			727.004	0.0104276
726.006	-0.0032424			726.006	0.00954045
725.009	-0.0036086			725.009	0.0103309
724.011	-0.0042914			724.011	0.00905614
723.013	-0.003345			723.013	0.00960721
722.015	-0.0025488			722.015	0.00956609
721.016	-0.0031775			721.016	0.010491
720.017	-0.0038271			720.017	0.0101951
719.017	-0.0030589			719.017	0.0109457
718.017	-0.0031263			718.017	0.0112677
717.017	-0.0035627			717.017	0.00996027
716.016	-0.0032046			716.016	0.0102848
715.016	-0.0032911			715.016	0.0106685
714.014	-0.0031324			714.014	0.0104999
713.013	-0.003783			713.013	0.00910192
712.011	-0.0034952			712.011	0.0107502
711.009	-0.0035156			711.009	0.0100103
710.006	-0.0035818			710.006	0.010215
709.003	-0.0032276			709.003	0.0104466
708	-0.0034736			708	0.0107479
706.997	-0.0032402			706.997	0.0109221
705.993	-0.0034592			705.993	0.0111955
704.989	-0.0034217			704.989	0.011204
703.984	-0.00333			703.984	0.0107917
703.015	-0.0026692			703.015	0.0111958
702.01	-0.0021076			702.01	0.011629
701.004	-0.0028946			701.004	0.0114557
699.998	-0.0029589			699.998	0.0110129
698.992	-0.0025394			698.992	0.0113285
697.986	-0.0031895			697.986	0.0108633
697.015	-0.0029503			697.015	0.0121992
696.008	-0.0027861			696.008	0.0119795
695	-0.0036364			695	0.0116996
693.992	-0.0041537			693.992	0.00988518
692.984	-0.0033198			692.984	0.0116185
692.012	-0.0034287			692.012	0.0111493
691.003	-0.0036749			691.003	0.0113958
689.994	-0.0034841			689.994	0.0113939
688.984	-0.0030538			688.984	0.0113557
688.011	-0.0026006			688.011	0.0116347
687.001	-0.0021195			687.001	0.0118554
685.99	-0.0034046			685.99	0.0116495
685.016	-0.0043209			685.016	0.011442
684.005	-0.0027937			684.005	0.0121539
682.993	-0.003224			682.993	0.0110222
682.018	-0.0027606			682.018	0.011993
681.006	-0.0034044			681.006	0.0112881
679.993	-0.0032234			679.993	0.0112447
679.017	-0.0037704			679.017	0.0116432
678.004	-0.0027062			678.004	0.0116093
676.991	-0.0032722			676.991	0.0116886
676.013	-0.0042683			676.013	0.0111089
674.999	-0.0030162			674.999	0.0118329
673.985	-0.0041426			673.985	0.0109104
673.007	-0.0036784			673.007	0.0116519
671.992	-0.0027603			671.992	0.0127259
671.013	-0.0033824			671.013	0.0121175
669.998	-0.0030434			669.998	0.0128233
669.018	-0.003038			669.018	0.0119789
668.002	-0.0026291			668.002	0.0131878
666.986	-0.0040531			666.986	0.0120202
666.005	-0.0027681			666.005	0.0124614
664.988	-0.0050018			664.988	0.0125478
664.007	-0.0034258			664.007	0.0114624
662.99	-0.0020338			662.99	0.0129411
662.008	-0.0040503			662.008	0.0121747
660.99	-0.0040213			660.99	0.011649
660.007	-0.0026584			660.007	0.0134141
658.989	-0.0035222			658.989	0.0120336
658.006	-0.00278			658.006	0.0140503
656.986	-0.0025806			656.986	0.0133703
656.003	-0.0031145			656.003	0.0127365
654.983	-0.0033366			654.983	0.012743
653.999	-0.0031141			653.999	0.0131296
653.015	-0.004163			653.015	0.0121777
651.994	-0.0030138			651.994	0.0137518
651.009	-0.0033652			651.009	0.0124455
649.987	-0.0038221			649.987	0.0122419
649.002	-0.0033139			649.002	0.0125742
648.016	-0.0035697			648.016	0.0128376
646.994	-0.0045283			646.994	0.0117774
646.008	-0.0031835			646.008	0.0129886
644.984	-0.0026407			644.984	0.0134954
643.997	-0.0039537			643.997	0.0122918
643.01	-0.0034977			643.01	0.0135482
641.986	-0.0036929			641.986	0.0129515
640.999	-0.0034974			640.999	0.0126822
640.011	-0.0037036			640.011	0.0125449
638.986	-0.0035374			638.986	0.0133287
637.997	-0.0034231			637.997	0.0122522
637.008	-0.0030521			637.008	0.0131683
635.983	-0.0039545			635.983	0.012873
634.993	-0.0032176			634.993	0.0139174
634.004	-0.0035327			634.004	0.0139838
633.014	-0.0036673			633.014	0.0131864
631.987	-0.0034167			631.987	0.0136211
630.996	-0.0038969			630.996	0.0127909
630.005	-0.0028874			630.005	0.0136851
629.014	-0.0034147			629.014	0.0140077
627.986	-0.003131			627.986	0.0137067
626.995	-0.0031436			626.995	0.0136375
626.003	-0.0031179			626.003	0.0139615
625.01	-0.0034554			625.01	0.0139692
624.018	-0.0037617			624.018	0.0135084
622.989	-0.0032769			622.989	0.0139946
621.995	-0.0032362			621.995	0.0140896
621.002	-0.0037752			621.002	0.0135453
620.009	-0.0029039			620.009	0.0142243
619.015	-0.0036176			619.015	0.0142285
617.984	-0.0025648			617.984	0.0148003
616.989	-0.0033046			616.989	0.0138477
615.995	-0.002986			615.995	0.01424
615	-0.0033454			615	0.0137553
614.005	-0.0034742			614.005	0.0146838
613.009	-0.0038481			613.009	0.0137167
612.013	-0.0032192			612.013	0.0140479
611.017	-0.0030252			611.017	0.014176
609.984	-0.0034787			609.984	0.014328
608.988	-0.0037843			608.988	0.0140349
607.991	-0.0042574			607.991	0.0142173
606.994	-0.0030151			606.994	0.0144438
605.996	-0.0035227			605.996	0.0142305
604.999	-0.0035253			604.999	0.014386
604.001	-0.0037026			604.001	0.0140258
603.003	-0.003478			603.003	0.0146671
602.004	-0.0030741			602.004	0.0147618
601.006	-0.0036019			601.006	0.0143828
600.007	-0.0031548			600.007	0.0150808
599.007	-0.0026447			599.007	0.0156194
598.008	-0.0037229			598.008	0.0139999
597.008	-0.0027787			597.008	0.0151426
596.008	-0.0040838			596.008	0.0144255
595.008	-0.0041132			595.008	0.0154185
594.007	-0.0036388			594.007	0.0142251
593.007	-0.0031347			593.007	0.0158696
592.005	-0.0032874			592.005	0.0147801
591.004	-0.0030609			591.004	0.015603
590.003	-0.00309			590.003	0.0146207
589.001	-0.0041414			589.001	0.0149602
587.999	-0.0033214			587.999	0.0150292
586.996	-0.0038526			586.996	0.0155334
585.994	-0.0035918			585.994	0.0151939
584.991	-0.0035346			584.991	0.014632
583.988	-0.0035452			583.988	0.0149524
582.984	-0.0035009			582.984	0.0153731
582.018	-0.0030075			582.018	0.0155548
581.014	-0.0034941			581.014	0.0154316
580.01	-0.0038691			580.01	0.0159479
579.006	-0.0037009			579.006	0.0152999
578.001	-0.0036066			578.001	0.0152414
576.996	-0.0031652			576.996	0.0160189
575.991	-0.0036194			575.991	0.0155202
574.986	-0.0038579			574.986	0.0159457
574.017	-0.0032402			574.017	0.0162216
573.011	-0.0030584			573.011	0.016553
572.005	-0.002776			572.005	0.0161926
570.999	-0.003416			570.999	0.0159009
569.992	-0.002931			569.992	0.0163353
568.985	-0.0039769			568.985	0.0154576
568.015	-0.0030586			568.015	0.0164141
567.008	-0.0031349			567.008	0.0160287
566	-0.0036582			566	0.0159285
564.992	-0.0034349			564.992	0.0162955
563.984	-0.0030958			563.984	0.0164981
563.013	-0.0032759			563.013	0.0165798
562.005	-0.0034895			562.005	0.0168189
560.996	-0.0037306			560.996	0.0162053
559.987	-0.0037591			559.987	0.0163577
559.015	-0.0033594			559.015	0.0164527
558.005	-0.0030332			558.005	0.0171739
556.995	-0.0031674			556.995	0.0170111
555.985	-0.0033498			555.985	0.0167777
555.012	-0.0038012			555.012	0.0162325
554.002	-0.0035884			554.002	0.0168914
552.991	-0.0033873			552.991	0.0173618
552.017	-0.0032918			552.017	0.0170908
551.006	-0.0034942			551.006	0.0168947
549.994	-0.0029948			549.994	0.0171935
548.983	-0.0031107			548.983	0.0173988
548.008	-0.0035132			548.008	0.0167386
546.996	-0.0039103			546.996	0.0170666
545.983	-0.0038705			545.983	0.0170059
545.008	-0.0036752			545.008	0.0174016
543.995	-0.0030193			543.995	0.0177796
542.982	-0.0035698			542.982	0.0162691
542.006	-0.0036239			542.006	0.0170595
540.992	-0.0031675			540.992	0.017501
540.016	-0.0033966			540.016	0.017722
539.002	-0.0034184			539.002	0.017581
537.988	-0.0035091			537.988	0.0177611
537.011	-0.0038363			537.011	0.0175187
535.996	-0.0037441			535.996	0.0176901
535.018	-0.0038039			535.018	0.0175664
534.003	-0.0036024			534.003	0.0177047
532.988	-0.0036279			532.988	0.0180923
532.009	-0.0034636			532.009	0.0177744
530.994	-0.0038563			530.994	0.0176973
530.015	-0.0035452			530.015	0.0175838
528.999	-0.003541			528.999	0.0180362
527.982	-0.0036327			527.982	0.0185997
527.003	-0.0036547			527.003	0.0183252
525.986	-0.0034009			525.986	0.0182936
525.006	-0.0029454			525.006	0.0191472
523.988	-0.0037178			523.988	0.0180907
523.008	-0.0034976			523.008	0.018562
521.99	-0.0033498			521.99	0.0183921
521.01	-0.0031969			521.01	0.0187333
519.991	-0.0036353			519.991	0.0184847
519.01	-0.0037872			519.01	0.018887
517.991	-0.0033384			517.991	0.0191655
517.01	-0.0036056			517.01	0.0190807
515.99	-0.0034046			515.99	0.0189073
515.009	-0.0032143			515.009	0.0193956
513.989	-0.0036347			513.989	0.0188494
513.007	-0.0039753			513.007	0.0192724
511.986	-0.0035187			511.986	0.0194167
511.004	-0.0037624			511.004	0.0191826
509.983	-0.0034441			509.983	0.0188882
509	-0.0033189			509	0.0197237
508.016	-0.0035138			508.016	0.0193825
506.995	-0.0033625			506.995	0.0193588
506.011	-0.0033115			506.011	0.019562
504.99	-0.0038331			504.99	0.0197515
504.005	-0.0033771			504.005	0.0195391
502.983	-0.0040114			502.983	0.0199954
501.999	-0.0036448			501.999	0.019655
501.014	-0.0038432			501.014	0.0198245
499.991	-0.0033571			499.991	0.019205
499.006	-0.0034731			499.006	0.0196585
497.983	-0.0039889			497.983	0.0198902
496.997	-0.0034968			496.997	0.0199135
496.011	-0.0033385			496.011	0.0201697
494.987	-0.0037893			494.987	0.0203115
494.001	-0.0029406			494.001	0.0203849
493.015	-0.0033809			493.015	0.0202652
491.99	-0.0035283			491.99	0.0205853
491.003	-0.0033052			491.003	0.0207393
490.016	-0.0039121			490.016	0.0203313
488.991	-0.0038168			488.991	0.0204437
488.003	-0.0039672			488.003	0.0206563
487.016	-0.0030982			487.016	0.0210481
485.99	-0.0031305			485.99	0.0209564
485.002	-0.0034532			485.002	0.0205647
484.014	-0.0034806			484.014	0.0213308
482.987	-0.0036896			482.987	0.021034
481.999	-0.0045546			481.999	0.0211282
481.01	-0.0035512			481.01	0.0209371
479.983	-0.0036626			479.983	0.0210784
478.993	-0.0034112			478.993	0.0215018
478.004	-0.0038768			478.004	0.0211419
477.014	-0.0035768			477.014	0.0215153
475.987	-0.0035874			475.987	0.0215726
474.997	-0.0038136			474.997	0.0211529
474.006	-0.0036188			474.006	0.0218177
473.016	-0.0033135			473.016	0.0216541
471.987	-0.0037919			471.987	0.0210417
470.996	-0.0040286			470.996	0.0214972
470.005	-0.0036055			470.005	0.021454
469.014	-0.0036946			469.014	0.0220138
467.985	-0.00381			467.985	0.0216064
466.993	-0.0036643			466.993	0.0216724
466.001	-0.0035831			466.001	0.0220687
465.009	-0.0036433			465.009	0.022001
464.017	-0.0035825			464.017	0.0222729
462.987	-0.0039236			462.987	0.022437
461.994	-0.0037961			461.994	0.0222298
461.002	-0.0032669			461.002	0.0225458
460.009	-0.0039991			460.009	0.0224938
459.016	-0.0039882			459.016	0.0226326
457.984	-0.0038967			457.984	0.0227411
456.991	-0.003513			456.991	0.0232321
455.997	-0.0037685			455.997	0.0229061
455.003	-0.0040164			455.003	0.0226978
454.009	-0.003604			454.009	0.0228276
453.015	-0.0037959			453.015	0.0231776
451.982	-0.0040148			451.982	0.0234101
450.988	-0.0035473			450.988	0.0232458
449.993	-0.0035086			449.993	0.0233735
448.998	-0.0036121			448.998	0.0233066
448.003	-0.003844			448.003	0.0236996
447.008	-0.0035698			447.008	0.0237095
446.012	-0.0039863			446.012	0.0236311
445.016	-0.0036274			445.016	0.0243419
443.982	-0.0038405			443.982	0.0241636
442.986	-0.00407			442.986	0.0239659
441.99	-0.0036951			441.99	0.024555
440.994	-0.0035841			440.994	0.0246753
439.997	-0.0036065			439.997	0.025226
439	-0.0034711			439	0.0253717
438.003	-0.003373			438.003	0.0258432
437.006	-0.0039193			437.006	0.0259555
436.009	-0.0031662			436.009	0.0271045
435.011	-0.0040851			435.011	0.0270054
434.014	-0.0034413			434.014	0.0284048
433.016	-0.0037394			433.016	0.0288052
432.018	-0.0036467			432.018	0.0298848
430.981	-0.0039126			430.981	0.0309596
429.983	-0.0041891			429.983	0.0329679
428.984	-0.0031856			428.984	0.0350393
427.986	-0.0035043			427.986	0.0366492
426.987	-0.0038672			426.987	0.0393567
425.988	-0.003721			425.988	0.0426345
424.988	-0.0041307			424.988	0.0453913
423.989	-0.0034666			423.989	0.049612
422.989	-0.0034632			422.989	0.0537557
421.99	-0.0035521			421.99	0.0586757
420.99	-0.0030858			420.99	0.0643921
419.99	-0.0036982			419.99	0.0703053
418.989	-0.0043899			418.989	0.0771594
417.989	-0.0036698			417.989	0.0855216
416.988	-0.0036128			416.988	0.0937552
415.988	-0.0035784			415.988	0.105592
414.987	-0.0039841			414.987	0.113074
413.986	-0.0038911			413.986	0.125099
412.984	-0.0034595			412.984	0.13893
411.983	-0.0037053			411.983	0.152591
410.981	-0.0039088			410.981	0.165748
410.018	-0.0039005			410.018	0.179376
409.016	-0.0038398			409.016	0.194337
408.014	-0.0042715			408.014	0.211876
407.012	-0.003628			407.012	0.228048
406.009	-0.0037007			406.009	0.242417
405.006	-0.003774			405.006	0.257373
404.004	-0.0037633			404.004	0.274975
403.001	-0.0039566			403.001	0.289311
401.998	-0.0036668			401.998	0.304377
400.994	-0.0036367			400.994	0.319876
399.991	-0.0032898			399.991	0.331365
398.987	-0.0039089			398.987	0.343515
397.984	-0.00357			397.984	0.356015
397.018	-0.0038221			397.018	0.365331
396.014	-0.003955			396.014	0.374474
395.01	-0.0034517			395.01	0.382807
394.005	-0.0036104			394.005	0.389538
393.001	-0.0037512			393.001	0.395574
391.996	-0.0037989			391.996	0.400266
390.991	-0.003994			390.991	0.403589
389.986	-0.003728			389.986	0.406599
388.981	-0.0037721			388.981	0.407975
388.014	-0.004034			388.014	0.408044
387.009	-0.0040975			387.009	0.407915
386.003	-0.0039469			386.003	0.406158
384.997	-0.0036315			384.997	0.404466
383.991	-0.0040231			383.991	0.400991
382.985	-0.004131			382.985	0.397155
382.018	-0.0033402			382.018	0.393413
381.011	-0.0033924			381.011	0.387505
380.005	-0.0034927			380.005	0.380558
378.998	-0.0035185			378.998	0.375167
377.991	-0.0032664			377.991	0.36974
376.984	-0.0033743			376.984	0.361152
376.015	-0.0034878			376.015	0.353006
375.008	-0.0032249			375.008	0.345617
374.001	-0.00347			374.001	0.337716
372.993	-0.0034721			372.993	0.328826
371.985	-0.0028943			371.985	0.319681
371.016	-0.0031431			371.016	0.311424
370.008	-0.0026419			370.008	0.302835
368.999	-0.0023389			368.999	0.293035
367.991	-0.0022766			367.991	0.283576
366.983	-0.0023216			366.983	0.274054
366.013	-0.0020668			366.013	0.264399
365.004	-0.0016884			365.004	0.254228
363.995	-0.0018025			363.995	0.245252
362.986	-0.0013327			362.986	0.235627
362.015	-0.0006458			362.015	0.225952
361.006	-0.0006064			361.006	0.218136
359.996	-1.49e-05			359.996	0.209191
358.986	0.00052702			358.986	0.200489
358.015	0.00085765			358.015	0.190468
357.005	0.00132152			357.005	0.18298
355.995	0.0015906			355.995	0.175526
354.985	0.00216019			354.985	0.167279
354.013	0.00276134			354.013	0.160582
353.003	0.00328028			353.003	0.152959
351.992	0.0038547			351.992	0.145359
350.981	0.0046302			350.981	0.140644
350.009	0.00556697			350.009	0.133547
348.998	0.00556818			348.998	0.127483
347.986	0.00655141			347.986	0.122907
347.014	0.00708737			347.014	0.116777
346.002	0.00741745			346.002	0.11191
344.99	0.00842621			344.99	0.108671
344.017	0.00909309			344.017	0.10373
343.005	0.00948999			343.005	0.100757
341.993	0.0103149			341.993	0.0975225
340.981	0.0108933			340.981	0.0937006
340.008	0.0115789			340.008	0.0908219
338.995	0.012503			338.995	0.0878649
337.982	0.0131728			337.982	0.0851049
337.008	0.0137015			337.008	0.082849
335.995	0.0145759			335.995	0.0810929
334.982	0.0149466			334.982	0.0778734
334.008	0.0154428			334.008	0.0762693
332.995	0.0160826			332.995	0.0749602
331.981	0.0164866			331.981	0.0734178
331.007	0.0171184			331.007	0.0715603
329.993	0.0174629			329.993	0.0701389
329.018	0.0178439			329.018	0.069068
328.004	0.0188221			328.004	0.0684548
326.99	0.0193459			326.99	0.0677642
326.014	0.0198534			326.014	0.0669811
325	0.0200477			325	0.0662259
323.986	0.0204112			323.986	0.0660766
323.01	0.0208732			323.01	0.0654711
321.995	0.0216339			321.995	0.0658174
321.019	0.0219869			321.019	0.0651757
320.004	0.0229618			320.004	0.0655298
318.989	0.0235977			318.989	0.0659055
318.013	0.0249299			318.013	0.0666563
316.997	0.0257244			316.997	0.0676262
315.982	0.0267215			315.982	0.0687335
315.005	0.0282719			315.005	0.0705338
313.989	0.0306848			313.989	0.0731528
313.012	0.0323314			313.012	0.0768188
311.996	0.0352225			311.996	0.0814289
311.019	0.0382419			311.019	0.0870191
310.003	0.0423839			310.003	0.0956662
308.986	0.0473627			308.986	0.104754
308.009	0.0526774			308.009	0.117186
306.992	0.0585426			306.992	0.129844
306.014	0.0663776			306.014	0.146274
304.997	0.0761445			304.997	0.162937
304.019	0.0865431			304.019	0.177836
303.002	0.0990975			303.002	0.192881
301.985	0.112802			301.985	0.205477
301.007	0.124057			301.007	0.219087
299.989	0.142463			299.989	0.232372
299.01	0.160459			299.01	0.245153
297.993	0.17902			297.993	0.260153
297.014	0.196457			297.014	0.275126
295.996	0.222712			295.996	0.297864
295.017	0.240169			295.017	0.318534
293.999	0.263793			293.999	0.346379
293.019	0.287187			293.019	0.364729
292.001	0.313661			292.001	0.389489
290.982	0.337461			290.982	0.402896
290.003	0.369872			290.003	0.420405
288.984	0.395274			288.984	0.434609
288.004	0.424168			288.004	0.44873
286.985	0.454168			286.985	0.460463
286.005	0.485105			286.005	0.474691
284.986	0.520675			284.986	0.49191
284.005	0.548772			284.005	0.50887
282.986	0.584599			282.986	0.531877
282.005	0.615123			282.005	0.54786
280.986	0.652017			280.986	0.569694
280.005	0.692338			280.005	0.593521
278.985	0.732877			278.985	0.626145
278.004	0.778886			278.004	0.67551
276.984	0.817085			276.984	0.738001
276.003	0.863631			276.003	0.806255
274.982	0.916686			274.982	0.913755
274.001	0.960899			274.001	1.03721
273.02	1.00631			273.02	1.18961
271.999	1.05129			271.999	1.34935
271.017	1.09881			271.017	1.48205
269.996	1.16349			269.996	1.67264
269.014	1.21874			269.014	1.81815
267.993	1.25269			267.993	1.97616
267.011	1.29559			267.011	2.09546
265.99	1.33895			265.99	2.20107
265.008	1.3877			265.008	2.32221
263.986	1.42053			263.986	2.45754
263.003	1.45332			263.003	2.50415
261.982	1.48378			261.982	2.58997
260.999	1.51093			260.999	2.64539
260.016	1.53122			260.016	2.71447
258.994	1.54403			258.994	2.71524
258.011	1.54693			258.011	2.69347
256.989	1.55475			256.989	2.70998
256.006	1.54655			256.006	2.65001
254.983	1.5408			254.983	2.53497
254	1.52565			254	2.50764
253.016	1.50815			253.016	2.48266
251.994	1.49187			251.994	2.40822
251.01	1.46666			251.01	2.3547
249.987	1.43298			249.987	2.24894
249.003	1.40629			249.003	2.20571
248.019	1.38416			248.019	2.17368
246.996	1.36606			246.996	2.1526
246.012	1.34686			246.012	2.12228
244.988	1.33733			244.988	2.17241
244.004	1.35413			244.004	2.24508
243.02	1.38283			243.02	2.3578
241.996	1.44257			241.996	2.52771
241.011	1.54871			241.011	2.68626
239.987	1.76904			239.987	2.98629
239.002	1.98496			239.002	3.21299
238.018	2.28442			238.018	3.53311
236.993	2.69662			236.993	3.15148
236.008	2.65425			236.008	3.54196
234.984	3.0397			234.984	3.14141
233.999	3.21863			233.999	3.39478
233.013	3.54809			233.013	4.02001
231.988	10			231.988	3.19613
231.003	3.08423			231.003	3.07133
230.017	3.34761			230.017	10
228.992	3.35292			228.992	3.37201
228.007	3.00071			228.007	3.08983
226.981	2.91208			226.981	2.96144
225.996	3.1528			225.996	3.20791
225.01	3.21975			225.01	3.32444
223.984	3.05151			223.984	3.34094
222.998	2.89075			222.998	2.95517
222.012	3.02244			222.012	2.81935
220.986	2.66613			220.986	2.64293
219.999	2.49971			219.999	2.74195
219.013	2.4778			219.013	2.47697
217.987	2.04898			217.987	2.44719
217	2.16225			217	2.107
216.013	1.94223			216.013	1.63613
214.987	1.6315			214.987	1.81023
214	1.41061			214	1.79973
213.013	1.9374			213.013	1.28335
211.987	1.07199			211.987	1.71605
211	1.5965			211	1.1021
210.012	0.714467			210.012	0.791269
208.986	0.948498			208.986	0.764579
207.998	0.778508			207.998	1.02684
207.011	0.709971			207.011	0.460841
205.984	0.20187			205.984	0.632444
204.996	0.300494			204.996	0.817636
204.008	0.956952			204.008	0.736156
202.981	0.550224			202.981	0.532544
201.993	0.660931			201.993	0.628088
201.005	0.342847			201.005	0.401811
200.017	0.324657			200.017	0.250763
