# Supplementary material for: Efficient and selective energy transfer photoenzymes powered by visible light
Source: Nat Chem. 2025 May 6;17(7):1083–90. doi: 10.1038/s41557-025-01820-0 (PMC12226345; doi:10.1038/s41557-025-01820-0)
Supplement: Supplementary file 4 — Raw data. [file 41557_2025_1820_MOESM4_ESM.xlsx]

## Sheet: Figure 2
	no ncAA (RF)			mTX (RF)
AcdRS2b	183.486	184.959	189.82	18813.1	18975.4	18683.4
mTXTS	248.19	258.299	221.896	31781.2	32068.7	32050.6
