# Supplementary material for: Efficient and selective energy transfer photoenzymes powered by visible light
Source: Nat Chem. 2025 May 6;17(7):1083–90. doi: 10.1038/s41557-025-01820-0 (PMC12226345; doi:10.1038/s41557-025-01820-0)
Supplement: Supplementary file 5 — Raw data. [file 41557_2025_1820_MOESM5_ESM.xlsx]

## Sheet: Figure 3b
	yield (%)
nm	Buffer			Benzophenone			Thioxanthone
365	68.5832	66.5405	66.9346	98.7815	98.6512	98.4194	88.2761	85.6084	90.0584
395	1.66259	1.44147	1.30353	4.34895	4.77234	4.15266	41.0401	40.7313	40.8886
405	0.638924	0.663067	0.692178	1.7913	2.01864	1.77279	46.8372	46.4584	46.5481

## Sheet: Figure 3c
	e.e. (%)	yield(%)
sm TX	ND	0.0457039	0.0472367	0.0979993
VEnT1.0	88.8	2.72621	2.76121	2.45764
VEnT1.1	90.8	3.3697	3.07954	2.98173
VEnT1.2	96.5	16.2814	13.3914	15.3276
VEnT1.3	99	23.3976	25.621	25.3437

## Sheet: Figure 3d
VEnT1.0
yield	99.9
e.e.	>99

## Sheet: Figure 3f
	TON
Time	0.01 mol%
1	203.557	119.465	131.366
2	338.137	241.534	283.869
3	339.265	371.987	365.528
4	447.235	492.678	479.727
5	565.932	585.612	643.809
10	882.157	916.432	1024.41
15	1007.49	998.184	1123.57
20	1115.9	1096.23	1188
25	1265.23	1248.02	1377.88
30	1306.24	1343.66	1480.38
35	1187.08		1275.52

## Sheet: Figure 3g
% Intensity (Instrument setting)	kobs
0	0	0	0
10	1.356	1.5424	1.551
20	2.5674	2.4324	2.6382
30	4.4752	4.9512	4.3074
40	5.9444	5.561	5.0648
50	7.1754	7.0506	6.436
100	12.8638	13.2172

## Sheet: Figure 3h
	yield (%)
seconds	EnT1.3			VEnT1.0			VEnT1.3
0	0	0	0	0	0	0	0	0	0
20	0.535921	0.115234	0.07893	2.50696	2.79993	2.88105	16.2387	16.1615	14.9815
40	0.392826	0.255233	0.0943507	4.1843	4.92	5.14667	29.393	30.962	27.3942
60	0.484755	0.219688	0.359761	6.17541	6.44657	6.3689	40.5223	42.9974	39.7143
80	0.698211	0.417431	0.154401	7.11273	7.73054	7.91772	49.2626	53.1114	51.1
100	0.328778	0.194486	0.0450509	8.24331	8.82304	8.88815	56.3744	60.953	58.2219
120	0.772995	0.478835	0.309447	9.44804	9.75007	9.57535	63.2737	67.6415	65.7548
140	0.759918	0.231402	0.378705	10.1867	10.4262	10.6159	68.588	73.0937	70.3735
160	0.34116	0.26517	0.409311	11.0367	11.7328	11.3307	73.9127	78.0346	78.5479
180	0.426029	0.328114	0.320683	12.2831	12.2673	12.1364	78.081	82.1535	81.4491
200	0.704411	0.649891	0.525751	12.6891	12.5358	12.8846	81.2412	85.9394	84.2051
220	0.630258	1.10855	0.407455	13.0413		13.389	84.1696	88.6419	86.1433
240	0.245262	1.11126	0.610176	13.7184	13.5417	13.7076	86.7442	90.4999	88.7681
