# Supplementary material for: Efficient and selective energy transfer photoenzymes powered by visible light
Source: Nat Chem. 2025 May 6;17(7):1083–90. doi: 10.1038/s41557-025-01820-0 (PMC12226345; doi:10.1038/s41557-025-01820-0)
Supplement: Supplementary file 6 — Raw data. [file 41557_2025_1820_MOESM6_ESM.xlsx]

## Sheet: Figure 4b
Variant	yield	s.d.	e.e.	d.r.
TX	0	NA	NA	NA
SpEnT1.0	13.1339	0.409327	-58.8711	3.10438
SpEnT1.1	32.9857	0.975911	80.3747	10.4519
SpEnT1.2	56.2787	0.621459	91.6376	16.2769
SpEnT1.3	77.8728	0.52883	98.5743	21.6957
4uM			10uM
60 seconds			5mins
200uM sub			200uM

## Sheet: Figure 4d
Reverse phase TX			Reverse phase SpEnT1.3			Chiral standard			Chiral SpEnT1.3
Time	mAU		Time	mAU		Time	mAU		Time	mAU
0.00520833	0.0429824		0.005625	0.0835657		0.00104167	-0.0515953		0.00479167	0.0527799
0.011875	0.041239		0.0122917	0.0805035		0.00770833	-0.0367463		0.0114583	0.0632256
0.0185417	0.0417903		0.0189583	0.0738725		0.014375	-0.0295341		0.018125	0.0628084
0.0252083	0.0434369		0.025625	0.0631735		0.0210417	-0.035122		0.0247917	0.0470951
0.031875	0.0469163		0.0322917	0.052765		0.0277083	-0.0538751		0.0314583	0.0210479
0.0385417	0.0526682		0.0389583	0.0433102		0.034375	-0.0791848		0.038125	-0.00492483
0.0452083	0.0565425		0.045625	0.0366941		0.0410417	-0.100166		0.0447917	-0.0224486
0.051875	0.0553057		0.0522917	0.0344589		0.0477083	-0.113338		0.0514583	-0.0334829
0.0585417	0.0524223		0.0589583	0.036031		0.054375	-0.121698		0.058125	-0.0406355
0.0652083	0.052698		0.065625	0.0426993		0.0610417	-0.127807		0.0647917	-0.0455901
0.071875	0.0548363		0.0722917	0.0520796		0.0677083	-0.132672		0.0714583	-0.0498295
0.0785417	0.105642		0.0789583	0.0594631		0.074375	-0.136949		0.078125	-0.05389
0.0852083	0.749893		0.085625	0.0668317		0.0810417	-0.14063		0.0847917	-0.057362
0.091875	3.53606		0.0922917	0.104479		0.0877083	-0.143796		0.0914583	-0.059627
0.0985417	8.84447		0.0989583	0.257879		0.094375	-0.146545		0.098125	-0.0608191
0.105208	15.2212		0.105625	0.57935		0.101042	-0.1489		0.104792	-0.0613034
0.111875	20.8503		0.112292	0.979491		0.107708	-0.151224		0.111458	-0.0615939
0.118542	24.9036		0.118958	1.25384		0.114375	-0.153661		0.118125	-0.0617579
0.125208	27.3284		0.125625	1.2916		0.121042	-0.156075		0.124792	-0.0620037
0.131875	26.6954		0.132292	1.13356		0.127708	-0.158399		0.131458	-0.0623167
0.138542	22.9233		0.138958	0.843041		0.134375	-0.160523		0.138125	-0.0625998
0.145208	17.847		0.145625	0.435464		0.141042	-0.162534		0.144792	-0.0627041
0.151875	13.4057		0.152292	-0.00295043		0.147708	-0.16433		0.151458	-0.0620112
0.158542	10.4047		0.158958	-0.291191		0.154375	-0.165768		0.158125	-0.060685
0.165208	8.36981		0.165625	-0.337966		0.161042	-0.167213		0.164792	-0.0588894
0.171875	7.1976		0.172292	-0.218511		0.167708	-0.168569		0.171458	-0.0569001
0.178542	6.59342		0.178958	-0.0831485		0.174375	-0.170067		0.178125	-0.054732
0.185208	6.18083		0.185625	-0.00174344		0.181042	-0.171594		0.184792	-0.0480562
0.191875	5.84814		0.192292	0.0298619		0.187708	-0.16728		0.191458	0.0427812
0.198542	5.58717		0.198958	0.0450611		0.194375	-0.107549		0.198125	0.614047
0.205208	5.38419		0.205625	0.0584051		0.201042	0.320099		0.204792	3.18153
0.211875	5.21876		0.212292	0.0675544		0.207708	2.49752		0.211458	9.22704
0.218542	5.08167		0.218958	0.0738874		0.214375	7.16173		0.218125	17.0066
0.225208	4.96414		0.225625	0.082314		0.221042	12.6543		0.224792	23.4144
0.231875	4.85252		0.232292	0.0917837		0.227708	16.7458		0.231458	26.3612
0.238542	4.72526		0.238958	0.0919923		0.234375	19.0381		0.238125	26.7041
0.245208	4.58124		0.245625	0.0863895		0.241042	31.0619		0.244792	24.5232
0.251875	4.43301		0.252292	0.0833645		0.247708	110.107		0.251458	18.9096
0.258542	4.29069		0.258958	0.0848845		0.254375	330.571		0.258125	11.8428
0.265208	4.1559		0.265625	0.0858977		0.261042	707.68		0.264792	6.44761
0.271875	4.02551		0.272292	0.0852719		0.267708	1186.21		0.271458	4.59471
0.278542	3.90112		0.278958	0.0861585		0.274375	1684.24		0.278125	4.89735
0.285208	3.78308		0.285625	0.0887737		0.281042	2143.94		0.284792	5.71613
0.291875	3.67049		0.292292	0.0922754		0.287708	2467.94		0.291458	6.41964
0.298542	3.55863		0.298958	0.0934377		0.294375	2546.6		0.298125	6.67819
0.305208	3.44838		0.305625	0.0927001		0.301042	2356.6		0.304792	6.42155
0.311875	3.34805		0.312292	0.0920668		0.307708	1976.15		0.311458	5.8302
0.318542	3.26326		0.318958	0.0915006		0.314375	1521.59		0.318125	5.10493
0.325208	3.18944		0.325625	0.0908375		0.321042	1068.04		0.324792	4.32627
0.331875	3.12336		0.332292	0.0900328		0.327708	670.818		0.331458	3.56629
0.338542	3.06397		0.338958	0.093475		0.334375	371.187		0.338125	2.92468
0.345208	3.01911		0.345625	0.10056		0.341042	181.198		0.344792	2.45641
0.351875	2.9889		0.352292	0.109255		0.347708	80.926		0.351458	2.13066
0.358542	2.96884		0.358958	0.118159		0.354375	36.6074		0.358125	1.88415
0.365208	2.9599		0.365625	0.129439		0.361042	19.2569		0.364792	1.67305
0.371875	2.96289		0.372292	0.142701		0.367708	12.2923		0.371458	1.47567
0.378542	2.97748		0.378958	0.150725		0.374375	9.04618		0.378125	1.28767
0.385208	2.98619		0.385625	0.150062		0.381042	7.26816		0.384792	1.10815
0.391875	2.97117		0.392292	0.142939		0.387708	6.11603		0.391458	0.930257
0.398542	2.93273		0.398958	0.133835		0.394375	5.20571		0.398125	0.750713
0.405208	2.87472		0.405625	0.121601		0.401042	4.39624		0.404792	0.578783
0.411875	2.80055		0.412292	0.102557		0.407708	3.70028		0.411458	0.426538
0.418542	2.71139		0.418958	0.0842065		0.414375	3.09978		0.418125	0.295825
0.425208	2.62053		0.425625	0.0710264		0.421042	2.54825		0.424792	0.173867
0.431875	2.54779		0.432292	0.063546		0.427708	2.05986		0.431458	-0.0125244
0.438542	2.5022		0.438958	0.0601336		0.434375	1.68497		0.438125	-0.396773
0.445208	2.48782		0.445625	0.0590086		0.441042	1.42905		0.444792	-1.07548
0.451875	2.49571		0.452292	0.0631884		0.447708	1.24043		0.451458	-2.05487
0.458542	2.53469		0.458958	0.0670105		0.454375	1.07873		0.458125	-3.26081
0.465208	2.63808		0.465625	0.0700429		0.461042	0.929363		0.464792	-4.62142
0.471875	2.84146		0.472292	0.0720844		0.467708	0.79605		0.471458	-5.99018
0.478542	3.1232		0.478958	0.0726134		0.474375	0.688918		0.478125	-7.05255
0.485208	3.40761		0.485625	0.0760481		0.481042	0.610873		0.484792	-7.43874
0.491875	3.61686		0.492292	0.0792891		0.487708	0.552878		0.491458	-7.0089
0.498542	3.70543		0.498958	0.0844821		0.494375	0.503771		0.498125	-5.95094
0.505208	3.64289		0.505625	0.0891015		0.501042	0.458792		0.504792	-4.57197
0.511875	3.41741		0.512292	0.0924841		0.507708	0.417568		0.511458	-3.08814
0.518542	3.0736		0.518958	0.09536		0.514375	0.37998		0.518125	-1.68922
0.525208	2.69944		0.525625	0.0949726		0.521042	0.344716		0.524792	-0.641808
0.531875	2.38334		0.532292	0.0968501		0.527708	0.311859		0.531458	-0.0827163
0.538542	2.16173		0.538958	0.10144		0.534375	0.28272		0.538125	0.0960007
0.545208	2.02341		0.545625	0.110239		0.541042	0.258178		0.544792	0.131711
0.551875	1.94235		0.552292	0.117555		0.547708	0.237785		0.551458	0.160351
0.558542	1.89372		0.558958	0.119559		0.554375	0.220791		0.558125	0.18736
0.565208	1.85952		0.565625	0.117056		0.561042	0.207193		0.564792	0.200823
0.571875	1.83024		0.572292	0.109851		0.567708	0.197545		0.571458	0.196345
0.578542	1.80156		0.578958	0.0999719		0.574375	0.192456		0.578125	0.175349
0.585208	1.78001		0.585625	0.087902		0.581042	0.190742		0.584792	0.142559
0.591875	1.76401		0.592292	0.0803545		0.587708	0.189461		0.591458	0.103019
0.598542	1.75216		0.598958	0.0794753		0.594375	0.18511		0.598125	0.0613853
0.605208	1.74379		0.605625	0.0846907		0.601042	0.176527		0.604792	0.0222325
0.611875	1.73935		0.612292	0.0940561		0.607708	0.164255		0.611458	-0.00999868
0.618542	1.7371		0.618958	0.101775		0.614375	0.149094		0.618125	-0.0339523
0.625208	1.73406		0.625625	0.103354		0.621042	0.131935		0.624792	-0.0508949
0.631875	1.72941		0.632292	0.0972599		0.627708	0.114314		0.631458	-0.0629276
0.638542	1.71901		0.638958	0.0883341		0.634375	0.0987127		0.638125	-0.0718981
0.645208	1.70304		0.645625	0.0801533		0.641042	0.0859499		0.644792	-0.0788048
0.651875	1.6796		0.652292	0.0726655		0.647708	0.074774		0.651458	-0.0845343
0.658542	1.65121		0.658958	0.0680313		0.654375	0.063166		0.658125	-0.0888407
0.665208	1.61888		0.665625	0.0678375		0.661042	0.0501797		0.664792	-0.0918135
0.671875	1.58525		0.672292	0.0755414		0.667708	0.0362098		0.671458	-0.0933632
0.678542	1.55386		0.678958	0.0863597		0.674375	0.0218675		0.678125	-0.0933558
0.685208	1.52445		0.685625	0.0916421		0.681042	0.00744313		0.684792	-0.0919551
0.691875	1.50093		0.692292	0.0911206		0.687708	-0.00650436		0.691458	-0.0894442
0.698542	1.48529		0.698958	0.0889823		0.694375	-0.0192076		0.698125	-0.0862479
0.705208	1.47799		0.705625	0.0895187		0.701042	-0.0303611		0.704792	-0.0820532
0.711875	1.4749		0.712292	0.0861511		0.707708	-0.0399649		0.711458	-0.0773817
0.718542	1.46981		0.718958	0.0777543		0.714375	-0.0486672		0.718125	-0.0725463
0.725208	1.46138		0.725625	0.0699162		0.721042	-0.0568777		0.724792	-0.0677928
0.731875	1.45106		0.732292	0.0650957		0.727708	-0.0649318		0.731458	-0.0630617
0.738542	1.43833		0.738958	0.0580698		0.734375	-0.0730082		0.738125	-0.0586137
0.745208	1.42132		0.745625	0.048779		0.741042	-0.0814646		0.744792	-0.0548363
0.751875	1.3979		0.752292	0.0419542		0.747708	-0.0905246		0.751458	-0.0516251
0.758542	1.37486		0.758958	0.0416562		0.754375	-0.0995547		0.758125	-0.0493601
0.765208	1.3524		0.765625	0.0482351		0.761042	-0.107758		0.764792	-0.0484958
0.771875	1.32826		0.772292	0.0592098		0.767708	-0.115395		0.771458	-0.0493973
0.778542	1.30399		0.778958	0.0770614		0.774375	-0.123329		0.778125	-0.0520721
0.785208	1.28445		0.785625	0.0984892		0.781042	-0.131428		0.784792	-0.0564307
0.791875	1.27342		0.792292	0.115909		0.787708	-0.139154		0.791458	-0.0621378
0.798542	1.26813		0.798958	0.122488		0.794375	-0.145927		0.798125	-0.0686646
0.805208	1.26939		0.805625	0.116535		0.801042	-0.151791		0.804792	-0.0755191
0.811875	1.27621		0.812292	0.102282		0.807708	-0.156611		0.811458	-0.0822395
0.818542	1.28213		0.818958	0.0861138		0.814375	-0.16056		0.818125	-0.0881031
0.825208	1.28529		0.825625	0.0721663		0.821042	-0.164218		0.824792	-0.0923499
0.831875	1.28776		0.832292	0.0633374		0.827708	-0.168353		0.831458	-0.0946596
0.838542	1.28873		0.838958	0.0623241		0.834375	-0.173584		0.838125	-0.0953153
0.845208	1.28491		0.845625	0.0697374		0.841042	-0.180222		0.844792	-0.0943318
0.851875	1.27504		0.852292	0.0828728		0.847708	-0.188172		0.851458	-0.0920147
0.858542	1.2636		0.858958	0.0950024		0.854375	-0.19709		0.858125	-0.0887439
0.865208	1.24855		0.865625	0.103638		0.861042	-0.20615		0.864792	-0.0854805
0.871875	1.22948		0.872292	0.112496		0.867708	-0.214636		0.871458	-0.0833422
0.878542	1.21157		0.878958	0.120886		0.874375	-0.222288		0.878125	-0.0826344
0.885208	1.19834		0.885625	0.124745		0.881042	-0.229321		0.884792	-0.0832826
0.891875	1.18799		0.892292	0.121623		0.887708	-0.235803		0.891458	-0.0844598
0.898542	1.17845		0.898958	0.11421		0.894375	-0.241555		0.898125	-0.0856593
0.905208	1.16949		0.905625	0.105523		0.901042	-0.246532		0.904792	-0.0860244
0.911875	1.16037		0.912292	0.0929385		0.907708	-0.250861		0.911458	-0.0851601
0.918542	1.14851		0.918958	0.0782982		0.914375	-0.25475		0.918125	-0.0832975
0.925208	1.13829		0.925625	0.066787		0.921042	-0.258222		0.924792	-0.0813231
0.931875	1.13028		0.932292	0.0621006		0.927708	-0.261441		0.931458	-0.0802055
0.938542	1.12502		0.938958	0.0611618		0.934375	-0.264198		0.938125	-0.0804961
0.945208	1.12245		0.945625	0.0571609		0.941042	-0.266701		0.944792	-0.0827238
0.951875	1.12004		0.952292	0.0518337		0.947708	-0.269063		0.951458	-0.0866577
0.958542	1.11409		0.958958	0.0466332		0.954375	-0.271231		0.958125	-0.0915825
0.965208	1.09863		0.965625	0.0440925		0.961042	-0.272922		0.964792	-0.0968352
0.971875	1.08011		0.972292	0.0416189		0.967708	-0.273786		0.971458	-0.101939
0.978542	1.06145		0.978958	0.0396669		0.974375	-0.273965		0.978125	-0.107117
0.985208	1.04396		0.985625	0.0429302		0.981042	-0.273243		0.984792	-0.112332
0.991875	1.03111		0.992292	0.0517443		0.987708	-0.271574		0.991458	-0.117764
0.998542	1.02735		0.998958	0.0625104		0.994375	-0.26945		0.998125	-0.123687
1.00521	1.03207		1.00562	0.0708103		1.00104	-0.267401		1.00479	-0.13002
1.01188	1.0372		1.01229	0.0762045		1.00771	-0.265718		1.01146	-0.137262
1.01854	1.03711		1.01896	0.0782311		1.01438	-0.264034		1.01812	-0.145242
1.02521	1.03195		1.02563	0.0757426		1.02104	-0.262201		1.02479	-0.153787
1.03188	1.02479		1.03229	0.0699088		1.02771	-0.260301		1.03146	-0.162572
1.03854	1.01482		1.03896	0.0674501		1.03438	-0.258394		1.03812	-0.171363
1.04521	1.00442		1.04563	0.0680014		1.04104	-0.256501		1.04479	-0.180133
1.05187	0.99472		1.05229	0.0699311		1.04771	-0.254937		1.05146	-0.188202
1.05854	0.987016		1.05896	0.0720471		1.05438	-0.253968		1.05812	-0.195488
1.06521	0.979505		1.06563	0.0746325		1.06104	-0.253558		1.06479	-0.202052
1.07187	0.970252		1.07229	0.0753477		1.06771	-0.253268		1.07146	-0.208311
1.07854	0.961661		1.07896	0.0693575		1.07438	-0.252426		1.07812	-0.214808
1.08521	0.953957		1.08563	0.0578389		1.08104	-0.250764		1.08479	-0.222892
1.09187	0.949658		1.09229	0.0463948		1.08771	-0.248156		1.09146	-0.23485
1.09854	0.949539		1.09896	0.0408292		1.09438	-0.244766		1.09813	-0.254177
1.10521	0.952914		1.10563	0.0390857		1.10104	-0.240505		1.10479	-0.28576
1.11187	0.955656		1.11229	0.038676		1.10771	-0.235133		1.11146	-0.33617
1.11854	0.954881		1.11896	0.0382289		1.11437	-0.228323		1.11813	-0.413343
1.12521	0.954174		1.12563	0.0383034		1.12104	-0.219516		1.12479	-0.52508
1.13187	0.953518		1.13229	0.0395253		1.12771	-0.208527		1.13146	-0.677653
1.13854	0.951827		1.13896	0.0407547		1.13437	-0.196137		1.13813	-0.872925
1.14521	0.948139		1.14562	0.0437871		1.14104	-0.184201		1.14479	-1.10585
1.15187	0.948451		1.15229	0.0483766		1.14771	-0.174999		1.15146	-1.36164
1.15854	0.956453		1.15896	0.0536069		1.15437	-0.170276		1.15813	-1.61504
1.16521	0.963651		1.16562	0.0593364		1.16104	-0.170998		1.16479	-1.83346
1.17188	0.965156		1.17229	0.0625104		1.16771	-0.176705		1.17146	-1.98328
1.17854	0.963241		1.17896	0.0625774		1.17437	-0.18587		1.17813	-2.03808
1.18521	0.966758		1.18562	0.0598133		1.18104	-0.196531		1.18479	-1.9854
1.19188	0.973471		1.19229	0.0570714		1.18771	-0.206925		1.19146	-1.83094
1.19854	0.978149		1.19896	0.0546053		1.19437	-0.215404		1.19813	-1.59787
1.20521	0.982732		1.20562	0.0539273		1.20104	-0.220969		1.20479	-1.32044
1.21188	0.99133		1.21229	0.0558272		1.20771	-0.223249		1.21146	-1.03468
1.21854	1.00373		1.21896	0.0583604		1.21437	-0.221856		1.21812	-0.769921
1.22521	1.01269		1.22562	0.0585839		1.22104	-0.215188		1.22479	-0.544645
1.23188	1.01534		1.23229	0.0579655		1.22771	-0.199832		1.23146	-0.364445
1.23854	1.01423		1.23896	0.0611171		1.23438	-0.171311		1.23812	-0.224724
1.24521	1.01383		1.24562	0.0665411		1.24104	-0.12406		1.24479	-0.115156
1.25188	1.01587		1.25229	0.0712723		1.24771	-0.0533238		1.25146	-0.0246912
1.25854	1.01703		1.25896	0.0729412		1.25438	0.042215		1.25812	0.0563636
1.26521	1.01736		1.26562	0.0750124		1.26104	0.15679		1.26479	0.136599
1.27188	1.01483		1.27229	0.0764728		1.26771	0.277013		1.27146	0.2231
1.27854	1.00566		1.27896	0.0731796		1.27438	0.384025		1.27812	0.322282
1.28521	0.987649		1.28563	0.0660121		1.28104	0.458978		1.28479	0.439301
1.29188	0.961997		1.29229	0.0602081		1.28771	0.488497		1.29146	0.578821
1.29854	0.934571		1.29896	0.0588372		1.29438	0.46812		1.29812	0.743531
1.30521	0.90535		1.30563	0.0588596		1.30104	0.403754		1.30479	0.933826
1.31187	0.880606		1.31229	0.0581592		1.30771	0.309415		1.31146	1.14775
1.31854	0.86242		1.31896	0.0637844		1.31438	0.203826		1.31812	1.38003
1.32521	0.84985		1.32563	0.0717789		1.32104	0.103474		1.32479	1.62328
1.33187	0.83708		1.33229	0.0751913		1.32771	0.0184476		1.33146	1.86841
1.33854	0.819653		1.33896	0.0737309		1.33438	-0.0478923		1.33813	2.10595
1.34521	0.800148		1.34563	0.07388		1.34104	-0.0970587		1.34479	2.32661
1.35187	0.777744		1.35229	0.0786409		1.34771	-0.1323		1.35146	2.52105
1.35854	0.756755		1.35896	0.0780672		1.35438	-0.157751		1.35813	2.68169
1.36521	0.741214		1.36563	0.0738502		1.36104	-0.176549		1.36479	2.80244
1.37187	0.730939		1.37229	0.0699833		1.36771	-0.190683		1.37146	2.87885
1.37854	0.726633		1.37896	0.0699982		1.37437	-0.201494		1.37813	2.90798
1.38521	0.725962		1.38563	0.07011		1.38104	-0.209607		1.38479	2.88901
1.39187	0.730865		1.39229	0.0679865		1.38771	-0.215754		1.39146	2.82425
1.39854	0.734232		1.39896	0.0675842		1.39437	-0.220649		1.39813	2.71817
1.40521	0.730798		1.40562	0.0692233		1.40104	-0.224836		1.40479	2.57766
1.41187	0.722721		1.41229	0.0753775		1.40771	-0.228874		1.41146	2.41072
1.41854	0.71615		1.41896	0.0815764		1.41437	-0.232644		1.41813	2.22645
1.42521	0.71343		1.42562	0.0883713		1.42104	-0.236318		1.42479	2.03381
1.43188	0.708275		1.43229	0.0948235		1.42771	-0.239842		1.43146	1.84071
1.43854	0.70183		1.43896	0.102729		1.43437	-0.24303		1.43813	1.6534
1.44521	0.695735		1.44562	0.110678		1.44104	-0.24575		1.44479	1.47571
1.45188	0.692412		1.45229	0.116087		1.44771	-0.247896		1.45146	1.31041
1.45854	0.689387		1.45896	0.116974		1.45437	-0.249721		1.45812	1.15909
1.46521	0.685789		1.46562	0.11348		1.46104	-0.25133		1.46479	1.02217
1.47188	0.684291		1.47229	0.11047		1.46771	-0.252873		1.47146	0.899248
1.47854	0.684932		1.47896	0.109851		1.47437	-0.254586		1.47812	0.78965
1.48521	0.685796		1.48562	0.114843		1.48104	-0.256382		1.48479	0.693001
1.49188	0.684872		1.49229	0.122778		1.48771	-0.257872		1.49146	0.608556
1.49854	0.681512		1.49896	0.135362		1.49438	-0.258863		1.49812	0.535093
1.50521	0.679187		1.50562	0.14925		1.50104	-0.259332		1.50479	0.47145
1.51188	0.677615		1.51229	0.161678		1.50771	-0.259586		1.51146	0.416107
1.51854	0.675641		1.51896	0.171453		1.51438	-0.259869		1.51812	0.368088
1.52521	0.671312		1.52563	0.17643		1.52104	-0.260599		1.52479	0.326641
1.53188	0.66644		1.53229	0.17903		1.52771	-0.26229		1.53146	0.291213
1.53854	0.660568		1.53896	0.180848		1.53438	-0.26492		1.53812	0.260927
1.54521	0.653565		1.54563	0.184774		1.54104	-0.268199		1.54479	0.234984
1.55187	0.648104		1.55229	0.189528		1.54771	-0.271834		1.55146	0.212871
1.55854	0.648454		1.55896	0.191443		1.55438	-0.275768		1.55812	0.194184
1.56521	0.658944		1.56563	0.193924		1.56104	-0.280015		1.56479	0.178255
1.57187	0.676312		1.57229	0.196636		1.56771	-0.284083		1.57146	0.164576
1.57854	0.699393		1.57896	0.199318		1.57438	-0.287376		1.57812	0.152789
1.58521	0.72974		1.58563	0.200838		1.58104	-0.290141		1.58479	0.142612
1.59187	0.771925		1.59229	0.200681		1.58771	-0.292547		1.59146	0.133976
1.59854	0.833698		1.59896	0.19668		1.59438	-0.294641		1.59813	0.126608
1.60521	0.922717		1.60563	0.187971		1.60104	-0.295974		1.60479	0.120416
1.61187	1.04896		1.61229	0.178285		1.60771	-0.296511		1.61146	0.114881
1.61854	1.22131		1.61896	0.16927		1.61437	-0.296757		1.61813	0.110149
1.62521	1.44155		1.62563	0.158094		1.62104	-0.296645		1.62479	0.106052
1.63187	1.70889		1.63229	0.144169		1.62771	-0.296049		1.63146	0.102557
1.63854	2.01764		1.63896	0.13306		1.63437	-0.294581		1.63813	0.0996441
1.64521	2.36036		1.64562	0.125319		1.64104	-0.292294		1.64479	0.0973269
1.65187	2.72459		1.65229	0.123307		1.64771	-0.289589		1.65146	0.0960603
1.65854	3.09052		1.65896	0.122041		1.65437	-0.286929		1.65813	0.0960678
1.66521	3.43475		1.66562	0.119992		1.66104	-0.284381		1.66479	0.0972673
1.67188	3.73209		1.67229	0.117086		1.66771	-0.28196		1.67146	0.0992268
1.67854	3.96183		1.67896	0.118703		1.67437	-0.280149		1.67813	0.101708
1.68521	4.10722		1.68562	0.127621		1.68104	-0.279307		1.68479	0.10483
1.69188	4.15599		1.69229	0.135891		1.68771	-0.279456		1.69146	0.108376
1.69854	4.10605		1.69896	0.140823		1.69437	-0.279598		1.69813	0.111692
1.70521	3.96334		1.70562	0.147097		1.70104	-0.27924		1.70479	0.114448
1.71188	3.74268		1.71229	0.155039		1.70771	-0.278436		1.71146	0.116944
1.71854	3.46155		1.71896	0.162482		1.71437	-0.277571		1.71812	0.11906
1.72521	3.13818		1.72562	0.163577		1.72104	-0.277057		1.72479	0.120379
1.73188	2.79684		1.73229	0.159003		1.72771	-0.276856		1.73146	0.120133
1.73854	2.456		1.73896	0.151202		1.73438	-0.277877		1.73812	0.118457
1.74521	2.13736		1.74562	0.141799		1.74104	-0.280909		1.74479	0.11576
1.75188	1.85172		1.75229	0.138596		1.74771	-0.285156		1.75146	0.112273
1.75854	1.60243		1.75896	0.137471		1.75438	-0.28576		1.75812	0.108287
1.76521	1.39079		1.76562	0.136212		1.76104	-0.264928		1.76479	0.104114
1.77188	1.21082		1.77229	0.13677		1.76771	-0.158921		1.77146	0.10059
1.77854	1.06481		1.77896	0.142939		1.77438	0.238962		1.77812	0.0981838
1.78521	0.946373		1.78563	0.154324		1.78104	1.50993		1.78479	0.0974163
1.79188	0.85073		1.79229	0.165269		1.78771	5.05556		1.79146	0.0983253
1.79854	0.773773		1.79896	0.175111		1.79438	13.7558		1.79812	0.100985
1.80521	0.710964		1.80563	0.185378		1.80104	32.8026		1.80479	0.105374
1.81187	0.668861		1.81229	0.191532		1.80771	71.0312		1.81146	0.111863
1.81854	0.645518		1.81896	0.191048		1.81438	142.575		1.81812	0.120819
1.82521	0.634573		1.82563	0.185482		1.82104	265.352		1.82479	0.132479
1.83187	0.627615		1.83229	0.17783		1.82771	450.748		1.83146	0.147492
1.83854	0.622831		1.83896	0.171684		1.83438	691.175		1.83813	0.166394
1.84521	0.627056		1.84563	0.168122		1.84104	960.536		1.84479	0.189729
1.85187	0.634871		1.85229	0.169016		1.84771	1226.28		1.85146	0.217147
1.85854	0.637606		1.85896	0.173658		1.85438	1459.51		1.85813	0.248134
1.86521	0.633605		1.86563	0.177912		1.86104	1635.96		1.86479	0.281446
1.87187	0.628732		1.87229	0.178702		1.86771	1740.62		1.87146	0.315674
1.87854	0.628091		1.87896	0.175729		1.87437	1777.11		1.87813	0.349283
1.88521	0.628404		1.88563	0.170313		1.88104	1765.62		1.88479	0.380427
1.89187	0.628293		1.89229	0.163957		1.88771	1729.35		1.89146	0.407144
1.89854	0.629514		1.89896	0.158183		1.89437	1682.54		1.89813	0.427514
1.90521	0.632457		1.90562	0.152409		1.90104	1630.84		1.90479	0.440553
1.91187	0.638269		1.91229	0.149623		1.90771	1576.38		1.91146	0.445843
1.91854	0.642464		1.91896	0.144348		1.91437	1520.28		1.91813	0.444114
1.92521	0.63993		1.92562	0.138104		1.92104	1463.31		1.92479	0.43755
1.93188	0.631101		1.93229	0.130713		1.92771	1406.06		1.93146	0.429757
1.93854	0.622623		1.93896	0.122838		1.93437	1348.95		1.93813	0.425361
1.94521	0.620842		1.94562	0.11792		1.94104	1292.34		1.94479	0.429772
1.95188	0.621766		1.95229	0.110865		1.94771	1236.46		1.95146	0.449017
1.95854	0.624657		1.95896	0.106834		1.95437	1181.51		1.95812	0.488736
1.96521	0.631593		1.96562	0.102632		1.96104	1127.63		1.96479	0.553042
1.97188	0.638351		1.97229	0.0984296		1.96771	1074.93		1.97146	0.64487
1.97854	0.635259		1.97896	0.0958294		1.97437	1023.5		1.97812	0.764824
1.98521	0.619456		1.98562	0.0973344		1.98104	973.383		1.98479	0.911027
1.99188	0.597805		1.99229	0.107095		1.98771	924.64		1.99146	1.07814
1.99854	0.576921		1.99896	0.119396		1.99438	877.299		1.99812	1.25777
2.00521	0.561282		2.00563	0.130653		2.00104	831.383		2.00479	1.43939
2.01187	0.552453		2.01229	0.141129		2.00771	786.904		2.01146	1.61017
2.01854	0.551425		2.01896	0.147842		2.01437	743.872		2.01812	1.75726
2.02521	0.553951		2.02562	0.145532		2.02104	702.289		2.02479	1.86806
2.03187	0.557862		2.03229	0.135787		2.02771	662.155		2.03146	1.93279
2.03854	0.559792		2.03896	0.125729		2.03437	623.468		2.03812	1.94556
2.04521	0.556603		2.04562	0.12248		2.04104	586.219		2.04479	1.90563
2.05187	0.548981		2.05229	0.122659		2.04771	550.401		2.05146	1.81773
2.05854	0.544459		2.05896	0.124611		2.05437	516.005		2.05812	1.69001
2.06521	0.547349		2.06562	0.12777		2.06104	483.017		2.06479	1.53345
2.07187	0.552647		2.07229	0.12894		2.06771	451.421		2.07146	1.36012
2.07854	0.554986		2.07896	0.131369		2.07437	421.203		2.07812	1.1821
2.08521	0.554323		2.08562	0.134468		2.08104	392.349		2.08479	1.00946
2.09187	0.555098		2.09229	0.138313		2.08771	364.839		2.09146	0.849031
2.09854	0.556096		2.09896	0.141755		2.09437	338.653		2.09813	0.705287
2.10521	0.557669		2.10562	0.146061		2.10104	313.77		2.10479	0.580423
2.11187	0.563823		2.11229	0.154212		2.10771	290.169		2.11146	0.47493
2.11854	0.574611		2.11896	0.157975		2.11437	267.824		2.11813	0.387512
2.12521	0.585377		2.12562	0.15559		2.12104	246.711		2.12479	0.316121
2.13187	0.59031		2.13229	0.151582		2.12771	226.804		2.13146	0.258595
2.13854	0.587441		2.13896	0.148766		2.13437	208.078		2.13813	0.212669
2.14521	0.577241		2.14562	0.144772		2.14104	190.505		2.14479	0.176229
2.15187	0.560582		2.15229	0.134334		2.14771	174.055		2.15146	0.147082
2.15854	0.545256		2.15896	0.12514		2.15437	158.697		2.15813	0.123471
2.16521	0.536822		2.16562	0.122838		2.16104	144.398		2.16479	0.104211
2.17188	0.538781		2.17229	0.124529		2.16771	131.122		2.17146	0.0885725
2.17854	0.548452		2.17896	0.127636		2.17437	118.833		2.17813	0.0758544
2.18521	0.56003		2.18562	0.134967		2.18104	107.493		2.18479	0.0654235
2.19188	0.569902		2.19229	0.149429		2.18771	97.0626		2.19146	0.0565723
2.19854	0.577509		2.19896	0.16395		2.19437	87.5021		2.19813	0.0491887
2.20521	0.583723		2.20562	0.167407		2.20104	78.7682		2.20479	0.0427887
2.21188	0.583939		2.21229	0.163294		2.20771	70.8171		2.21146	0.0370368
2.21854	0.576697		2.21896	0.15381		2.21437	63.6038		2.21813	0.0318959
2.22521	0.567973		2.22562	0.143819		2.22104	57.0818		2.22479	0.0273138
2.23188	0.563063		2.23229	0.13686		2.22771	51.2043		2.23146	0.0234246
2.23854	0.559442		2.23896	0.135265		2.23438	45.924		2.23813	0.0198781
2.24521	0.554755		2.24562	0.13718		2.24104	41.1949		2.24479	0.0167936
2.25188	0.552885		2.25229	0.140578		2.24771	36.9704		2.25146	0.0143424
2.25854	0.555962		2.25896	0.152849		2.25438	33.2053		2.25813	0.0124052
2.26521	0.562258		2.26562	0.170343		2.26104	29.8566		2.26479	0.010699
2.27188	0.567287		2.27229	0.183947		2.26771	26.8831		2.27146	0.00918657
2.27854	0.568412		2.27896	0.185236		2.27438	24.2457		2.27813	0.00806898
2.28521	0.563383		2.28563	0.185788		2.28104	21.9082		2.28479	0.00744313
2.29188	0.55258		2.29229	0.192784		2.28771	19.8379		2.29146	0.00669062
2.29854	0.543155		2.29896	0.202447		2.29438	18.0048		2.29813	0.00557303
2.30521	0.536151		2.30563	0.208624		2.30104	16.3812		2.30479	0.00480562
2.31188	0.530966		2.31229	0.210419		2.30771	14.9425		2.31146	0.00534952
2.31854	0.527732		2.31896	0.216298		2.31438	13.666		2.31813	0.00730902
2.32521	0.529304		2.32563	0.225395		2.32104	12.532		2.32479	0.00989437
2.33188	0.536561		2.33229	0.230014		2.32771	11.5225		2.33146	0.0127256
2.33854	0.54276		2.33896	0.228241		2.33438	10.6218		2.33812	0.0163466
2.34521	0.542223		2.34563	0.22497		2.34104	9.81624		2.34479	0.0205413
2.35188	0.536032		2.35229	0.224859		2.34771	9.09416		2.35146	0.0245497
2.35854	0.529476		2.35896	0.225678		2.35438	8.44546		2.35812	0.0277385
2.36521	0.526011		2.36563	0.225298		2.36104	7.86151		2.36479	0.0301152
2.37188	0.518769		2.37229	0.226483		2.36771	7.33452		2.37146	0.0316575
2.37854	0.505738		2.37896	0.227652		2.37438	6.85778		2.37812	0.0316873
2.38521	0.492804		2.38563	0.227474		2.38104	6.42498		2.38479	0.0301525
2.39188	0.484429		2.39229	0.22503		2.38771	6.03116		2.39146	0.0274107
2.39854	0.478625		2.39896	0.220828		2.39438	5.67187		2.39812	0.0241548
2.40521	0.471316		2.40563	0.216946		2.40104	5.34292		2.40479	0.0209585
2.41188	0.469789		2.41229	0.216238		2.40771	5.04081		2.41146	0.0183433
2.41854	0.477098		2.41896	0.217333		2.41438	4.76263		2.41812	0.0165105
2.42521	0.490777		2.42563	0.218876		2.42104	4.50633		2.42479	0.0153482
2.43187	0.504963		2.43229	0.222415		2.42771	4.26937		2.43146	0.014402
2.43854	0.516914		2.43896	0.232056		2.43438	4.0497		2.43812	0.0134706
2.44521	0.526279		2.44563	0.243254		2.44104	3.84556		2.44479	0.012517
2.45187	0.530042		2.45229	0.244357		2.44771	3.65544		2.45146	0.0117123
2.45854	0.529744		2.45896	0.236109		2.45438	3.47815		2.45812	0.0111461
2.46521	0.528529		2.46563	0.223875		2.46104	3.3121		2.46479	0.0105426
2.47187	0.527196		2.47229	0.216708		2.46771	3.15636		2.47146	0.010252
2.47854	0.52537		2.47896	0.21679		2.47438	3.01		2.47812	0.0103489
2.48521	0.522263		2.48563	0.221409		2.48104	2.87297		2.48479	0.0105798
2.49187	0.521138		2.49229	0.23216		2.48771	2.74461		2.49146	0.01055
2.49854	0.521682		2.49896	0.249818		2.49437	2.62396		2.49812	0.0104606
2.50521	0.52233		2.50563	0.272341		2.50104	2.51035		2.50479	0.011012
2.51187	0.523597		2.51229	0.291348		2.50771	2.40331		2.51146	0.0121146
2.51854	0.526614		2.51896	0.298589		2.51437	2.30248		2.51812	0.0133067
2.52521	0.531934		2.52562	0.300132		2.52104	2.20685		2.52479	0.0144765
2.53187	0.535242		2.53229	0.298873		2.52771	2.11599		2.53146	0.0156835
2.53854	0.537135		2.53896	0.292428		2.53437	2.02971		2.53812	0.0170767
2.54521	0.541605		2.54562	0.279896		2.54104	1.94801		2.54479	0.0182986
2.55187	0.551827		2.55229	0.264414		2.54771	1.87063		2.55146	0.019215
2.55854	0.564106		2.55896	0.252664		2.55437	1.79746		2.55812	0.0198707
2.56521	0.57105		2.56562	0.237748		2.56104	1.72871		2.56479	0.0204146
2.57187	0.573173		2.57229	0.222109		2.56771	1.66438		2.57146	0.0210926
2.57854	0.569664		2.57896	0.212625		2.57437	1.60437		2.57812	0.0214055
2.58521	0.561424		2.58562	0.214957		2.58104	1.54833		2.58479	0.0211596
2.59187	0.547916		2.59229	0.221208		2.58771	1.49593		2.59146	0.0204965
2.59854	0.533119		2.59896	0.221826		2.59437	1.44678		2.59813	0.0195876
2.60521	0.526071		2.60562	0.220135		2.60104	1.40046		2.60479	0.0185668
2.61187	0.530586		2.61229	0.221208		2.60771	1.35689		2.61146	0.0173002
2.61854	0.549182		2.61896	0.22129		2.61437	1.31591		2.61813	0.0160858
2.62521	0.580043		2.62562	0.217125		2.62104	1.27754		2.62479	0.0150725
2.63187	0.622414		2.63229	0.212304		2.62771	1.24179		2.63146	0.0141263
2.63854	0.679269		2.63896	0.212125		2.63437	1.20838		2.63813	0.0134408
2.64521	0.747204		2.64562	0.218496		2.64104	1.17686		2.64479	0.012815
2.65187	0.813439		2.65229	0.225663		2.64771	1.14655		2.65146	0.0125691
2.65854	0.860445		2.65896	0.234082		2.65437	1.11721		2.65813	0.0128075
2.66521	0.875466		2.66562	0.241555		2.66104	1.08826		2.66479	0.0135675
2.67188	0.856034		2.67229	0.248954		2.66771	1.05911		2.67146	0.0146702
2.67854	0.803009		2.67896	0.253789		2.67437	1.0294		2.67813	0.0157282
2.68521	0.725292		2.68562	0.254154		2.68104	0.998981		2.68479	0.0169203
2.69188	0.641197		2.69229	0.251874		2.68771	0.967674		2.69146	0.0179484
2.69854	0.570633		2.69896	0.250414		2.69437	0.935033		2.69813	0.0186861
2.70521	0.525452		2.70562	0.25367		2.70104	0.900991		2.70479	0.0187382
2.71188	0.503324		2.71229	0.261255		2.70771	0.865646		2.71146	0.0178665
2.71854	0.499412		2.71896	0.271209		2.71437	0.829197		2.71813	0.0161901
2.72521	0.505663		2.72562	0.281721		2.72104	0.791922		2.72479	0.0136271
2.73188	0.515424		2.73229	0.290938		2.72771	0.754073		2.73146	0.0103191
2.73854	0.521243		2.73896	0.297345		2.73438	0.715889		2.73813	0.00629574
2.74521	0.519715		2.74562	0.298738		2.74104	0.677407		2.74479	0.00228733
2.75188	0.514112		2.75229	0.292689		2.74771	0.63882		2.75146	-0.00124425
2.75854	0.510097		2.75896	0.281744		2.75438	0.600591		2.75813	-0.00464916
2.76521	0.507824		2.76562	0.267439		2.76104	0.563264		2.76479	-0.0083074
2.77188	0.502482		2.77229	0.254713		2.76771	0.527106		2.77146	-0.0121668
2.77854	0.492193		2.77896	0.24242		2.77438	0.492446		2.77813	-0.0158772
2.78521	0.479616		2.78563	0.231192		2.78104	0.459865		2.78479	-0.0194311
2.79188	0.471666		2.79229	0.223733		2.78771	0.429638		2.79146	-0.0229627
2.79854	0.465989		2.79896	0.224203		2.79438	0.401542		2.79813	-0.0256673
2.80521	0.464395		2.80563	0.231594		2.80104	0.375152		2.80479	-0.0273213
2.81188	0.467181		2.81229	0.241347		2.80771	0.350289		2.81146	-0.0282601
2.81854	0.474907		2.81896	0.251055		2.81438	0.32676		2.81813	-0.0291169
2.82521	0.483714		2.82563	0.257961		2.82104	0.304312		2.82479	-0.0302792
2.83188	0.486612		2.83229	0.262529		2.82771	0.282496		2.83146	-0.0312775
2.83854	0.483491		2.83896	0.262782		2.83438	0.261299		2.83812	-0.0322834
2.84521	0.472702		2.84563	0.261895		2.84104	0.240535		2.84479	-0.0328198
2.85188	0.458084		2.85229	0.260457		2.84771	0.220656		2.85146	-0.0327379
2.85854	0.445813		2.85896	0.259764		2.85438	0.201784		2.85812	-0.0322685
2.86521	0.440344		2.86563	0.259504		2.86104	0.183851		2.86479	-0.0313669
2.87188	0.443213		2.87229	0.258289		2.86771	0.166915		2.87146	-0.0304133
2.87854	0.450388		2.87896	0.258759		2.87438	0.150792		2.87812	-0.0294074
2.88521	0.470079		2.88563	0.264719		2.88104	0.135504		2.88479	-0.0286028
2.89188	0.511698		2.89229	0.276037		2.88771	0.12055		2.89146	-0.0279993
2.89854	0.588402		2.89896	0.294223		2.89438	0.105843		2.89812	-0.0271499
2.90521	0.721939		2.90563	0.319459		2.90104	0.0915676		2.90479	-0.0261813
2.91188	0.949182		2.91229	0.347711		2.90771	0.0778288		2.91146	-0.0250563
2.91854	1.30844		2.91896	0.373065		2.91438	0.0644848		2.91812	-0.0236332
2.92521	1.80499		2.92563	0.39278		2.92104	0.0512004		2.92479	-0.0219792
2.93187	2.39608		2.93229	0.414021		2.92771	0.0381172		2.93146	-0.019975
2.93854	2.99729		2.93896	0.436947		2.93438	0.0250936		2.93812	-0.0176951
2.94521	3.50099		2.94563	0.454336		2.94104	0.0120625		2.94479	-0.0151619
2.95187	3.80163		2.95229	0.468254		2.94771	-0.000618398		2.95146	-0.0125244
2.95854	3.82943		2.95896	0.483535		2.95438	-0.0124201		2.95812	-0.00984967
2.96521	3.57599		2.96563	0.506692		2.96104	-0.0228807		2.96479	-0.00730902
2.97187	3.10145		2.97229	0.532083		2.96771	-0.032641		2.97146	-0.00522286
2.97854	2.50985		2.97896	0.554875		2.97438	-0.0416413		2.97812	-0.00380725
2.98521	1.91307		2.98563	0.580855		2.98104	-0.0501722		2.98479	-0.00288337
2.99187	1.39757		2.99229	0.612073		2.98771	-0.0588074		2.99146	-0.00201166
2.99854	1.00835		2.99896	0.64294		2.99437	-0.0679716		2.99812	-0.00131875
3.00521	0.754304		3.00563	0.657633		3.00104	-0.0776425		3.00479	-0.000521541
3.01187	0.613913		3.01229	0.646614		3.00771	-0.0872687		3.01146	2.98023223876953E-05
3.01854	0.549175		3.01896	0.6098		3.01437	-0.0967979		3.01812	0.000409782
3.02521	0.524804		3.02562	0.551984		3.02104	-0.105917		3.02479	0.000499189
3.03187	0.51786		3.03229	0.481918		3.02771	-0.114165		3.03146	0.000208616
3.03854	0.519529		3.03896	0.407688		3.03437	-0.1214		3.03812	-0.00026077
3.04521	0.522919		3.04562	0.338174		3.04104	-0.127994		3.04479	-0.00105798
3.05187	0.525862		3.05229	0.281788		3.04771	-0.134267		3.05146	-0.00157952
3.05854	0.528492		3.05896	0.246465		3.05437	-0.140302		3.05812	-0.00168383
3.06521	0.532754		3.06562	0.230402		3.06104	-0.146262		3.06479	-0.0012517
3.07187	0.540584		3.07229	0.227921		3.06771	-0.152193		3.07146	-0.000536442
3.07854	0.548489		3.07896	0.23333		3.07437	-0.158004		3.07812	0.000201166
3.08521	0.548437		3.08562	0.247732		3.08104	-0.163712		3.08479	0.00109524
3.09187	0.533856		3.09229	0.265591		3.08771	-0.169508		3.09146	0.00217557
3.09854	0.509754		3.09896	0.280455		3.09437	-0.175342		3.09813	0.00333041
3.10521	0.484347		3.10562	0.293233		3.10104	-0.180863		3.10479	0.00455976
3.11187	0.463285		3.11229	0.302844		3.10771	-0.185974		3.11146	0.00556558
3.11854	0.446215		3.11896	0.312433		3.11437	-0.191033		3.11813	0.00631809
3.12521	0.432312		3.12562	0.316255		3.12104	-0.196144		3.12479	0.00655651
3.13187	0.422381		3.13229	0.321709		3.12771	-0.201181		3.13146	0.00638515
3.13854	0.414513		3.13896	0.331588		3.13437	-0.206083		3.13813	0.00617653
3.14521	0.40897		3.14562	0.343308		3.14104	-0.211291		3.14479	0.00590831
3.15187	0.401132		3.15229	0.354327		3.14771	-0.216842		3.15146	0.00590086
3.15854	0.39155		3.15896	0.360675		3.15437	-0.222623		3.15813	0.00595301
3.16521	0.387631		3.16562	0.370011		3.16104	-0.22836		3.16479	0.00633299
3.17188	0.392608		3.17229	0.383683		3.16771	-0.233687		3.17146	0.00675768
3.17854	0.403695		3.17896	0.400171		3.17437	-0.238448		3.17813	0.00701845
3.18521	0.415832		3.18562	0.414535		3.18104	-0.242651		3.18479	0.00679493
3.19188	0.436962		3.19229	0.42557		3.18771	-0.246935		3.19146	0.00622869
3.19854	0.479862		3.19896	0.437848		3.19437	-0.251435		3.19813	0.00562519
3.20521	0.548005		3.20562	0.448257		3.20104	-0.256009		3.20479	0.00520051
3.21188	0.639535		3.21229	0.449501		3.20771	-0.26077		3.21146	0.0051558
3.21854	0.74254		3.21896	0.444099		3.21437	-0.265941		3.21813	0.00544637
3.22521	0.840627		3.22562	0.439651		3.22104	-0.271358		3.22479	0.00576675
3.23188	0.910044		3.23229	0.441216		3.22771	-0.276588		3.23146	0.00549108
3.23854	0.9339		3.23896	0.446007		3.23438	-0.281297		3.23813	0.0044927
3.24521	0.909306		3.24562	0.454158		3.24104	-0.285998		3.24479	0.00298768
3.25188	0.84462		3.25229	0.470102		3.24771	-0.290953		3.25146	0.00140816
3.25854	0.755347		3.25896	0.483461		3.25438	-0.296138		3.25813	-5.96046e-05
3.26521	0.660077		3.26562	0.483841		3.26104	-0.301063		3.26479	-0.00107288
3.27188	0.577427		3.27229	0.461981		3.26771	-0.305757		3.27146	-0.00152737
3.27854	0.515923		3.27896	0.424743		3.27438	-0.310831		3.27813	-0.0013262
3.28521	0.475436		3.28563	0.381507		3.28104	-0.316374		3.28479	-0.000841916
3.29188	0.45123		3.29229	0.335015		3.28771	-0.321828		3.29146	-0.000782311
3.29854	0.441149		3.29896	0.294469		3.29438	-0.32711		3.29813	-0.00144541
3.30521	0.440575		3.30563	0.267223		3.30104	-0.332534		3.30479	-0.00246614
3.31188	0.443503		3.31229	0.261702		3.30771	-0.338219		3.31146	-0.0031963
3.31854	0.447497		3.31896	0.269897		3.31438	-0.343345		3.31813	-0.00358373
3.32521	0.450194		3.32563	0.275925		3.32104	-0.347532		3.32479	-0.00403076
3.33188	0.449471		3.33229	0.275873		3.32771	-0.351377		3.33146	-0.00460446
3.33854	0.443205		3.33896	0.273593		3.33438	-0.355043		3.33812	-0.00501424
3.34521	0.435919		3.34563	0.273392		3.34104	-0.358842		3.34479	-0.00502914
3.35188	0.434183		3.35229	0.274412		3.34771	-0.362784		3.35146	-0.00496209
3.35854	0.439227		3.35896	0.274055		3.35438	-0.367127		3.35812	-0.00531226
3.36521	0.449739		3.36563	0.278622		3.36104	-0.37162		3.36479	-0.00621378
3.37188	0.462234		3.37229	0.288352		3.36771	-0.376076		3.37146	-0.00747293
3.37854	0.475712		3.37896	0.297606		3.37438	-0.38033		3.37812	-0.00858307
3.38521	0.48624		3.38563	0.30233		3.38104	-0.384249		3.38479	-0.00962615
3.39188	0.492118		3.39229	0.302613		3.38771	-0.38778		3.39146	-0.0108033
3.39854	0.492603		3.39896	0.303037		3.39438	-0.391416		3.39812	-0.0118539
3.40521	0.489816		3.40563	0.301771		3.40104	-0.395648		3.40479	-0.0125542
3.41188	0.488348		3.41229	0.298604		3.40771	-0.400275		3.41146	-0.0126511
3.41854	0.489675		3.41896	0.294074		3.41438	-0.405401		3.41812	-0.0124797
3.42521	0.495747		3.42563	0.29283		3.42104	-0.410929		3.42479	-0.0121742
3.43187	0.506781		3.43229	0.295058		3.42771	-0.416577		3.43146	-0.0115857
3.43854	0.523224		3.43896	0.298917		3.43438	-0.421621		3.43812	-0.0110194
3.44521	0.541776		3.44563	0.304319		3.44104	-0.425711		3.44479	-0.0104755
3.45187	0.559002		3.45229	0.310406		3.44771	-0.429146		3.45146	-0.0100061
3.45854	0.574104		3.45896	0.316665		3.45438	-0.431947		3.45812	-0.00943244
3.46521	0.584088		3.46563	0.318013		3.46104	-0.434138		3.46479	-0.00885129
3.47187	0.589497		3.47229	0.315309		3.46771	-0.436075		3.47146	-0.00863522
3.47854	0.588492		3.47896	0.313036		3.47438	-0.438184		3.47812	-0.00853837
3.48521	0.584491		3.48563	0.312924		3.48104	-0.440523		3.48479	-0.0083521
3.49187	0.575729		3.49229	0.313327		3.48771	-0.442557		3.49146	-0.00810623
3.49854	0.566415		3.49896	0.316255		3.49437	-0.444189		3.49812	-0.00818819
3.50521	0.564031		3.50563	0.325978		3.50104	-0.445761		3.50479	-0.00865757
3.51187	0.567809		3.51229	0.341572		3.50771	-0.447519		3.51146	-0.00881404
3.51854	0.577092		3.51896	0.36262		3.51437	-0.449456		3.51812	-0.00847131
3.52521	0.586823		3.52562	0.387445		3.52104	-0.451341		3.52479	-0.00762194
3.53187	0.598229		3.53229	0.419155		3.52771	-0.453494		3.53146	-0.00673532
3.53854	0.607416		3.53896	0.458024		3.53437	-0.456244		3.53812	-0.00590086
3.54521	0.608705		3.54562	0.500247		3.54104	-0.459388		3.54479	-0.00520796
3.55187	0.603475		3.55229	0.539869		3.54771	-0.462405		3.55146	-0.00462681
3.55854	0.596501		3.55896	0.567436		3.55437	-0.464663		3.55812	-0.00415742
3.56521	0.58917		3.56562	0.57967		3.56104	-0.466272		3.56479	-0.00391901
3.57187	0.581861		3.57229	0.578918		3.56771	-0.467531		3.57146	-0.00386685
3.57854	0.577487		3.57896	0.565924		3.57437	-0.468217		3.57812	-0.00391155
3.58521	0.584498		3.58562	0.544362		3.58104	-0.46847		3.58479	-0.00380725
3.59187	0.603937		3.59229	0.520967		3.58771	-0.468202		3.59146	-0.0039041
3.59854	0.627697		3.59896	0.504382		3.59437	-0.46809		3.59813	-0.00389665
3.60521	0.654541		3.60562	0.500053		3.60104	-0.468455		3.60479	-0.00356883
3.61187	0.685968		3.61229	0.506543		3.60771	-0.469081		3.61146	-0.0026226
3.61854	0.718705		3.61896	0.517085		3.61437	-0.469908		3.61813	-0.00143796
3.62521	0.743918		3.62562	0.519268		3.62104	-0.470705		3.62479	-0.000417233
3.63187	0.753887		3.63229	0.510439		3.62771	-0.471786		3.63146	0.000499189
3.63854	0.750721		3.63896	0.492208		3.63437	-0.473067		3.63813	0.000886619
3.64521	0.738032		3.64562	0.471018		3.64104	-0.474259		3.64479	0.000357628
3.65187	0.723831		3.65229	0.443168		3.64771	-0.475183		3.65146	-0.000856817
3.65854	0.717111		3.65896	0.413626		3.65437	-0.475906		3.65813	-0.00203401
3.66521	0.715375		3.66562	0.395097		3.66104	-0.47677		3.66479	-0.00241399
3.67188	0.71793		3.67229	0.388913		3.66771	-0.478007		3.67146	-0.00239164
3.67854	0.725724		3.67896	0.392787		3.67437	-0.479266		3.67813	-0.00209361
3.68521	0.738293		3.68562	0.397168		3.68104	-0.48025		3.68479	-0.00137836
3.69188	0.743806		3.69229	0.4059		3.68771	-0.48092		3.69146	-0.000327826
3.69854	0.734076		3.69896	0.414774		3.69437	-0.48133		3.69813	0.000700355
3.70521	0.718899		3.70562	0.418842		3.70104	-0.481308		3.70479	0.00102818
3.71188	0.708677		3.71229	0.419132		3.70771	-0.480808		3.71146	0.000856817
3.71854	0.702828		3.71896	0.41528		3.71437	-0.480331		3.71813	0.000506639
3.72521	0.694536		3.72562	0.409618		3.72104	-0.480458		3.72479	0.000216067
3.73188	0.683308		3.73229	0.398666		3.72771	-0.481308		3.73146	7.45058059692383E-06
3.73854	0.669248		3.73896	0.38819		3.73438	-0.482827		3.73813	1.49011611938477E-05
3.74521	0.653461		3.74562	0.380486		3.74104	-0.484966		3.74479	0.000365078
3.75188	0.637323		3.75229	0.372596		3.74771	-0.487201		3.75146	0.000856817
3.75854	0.625081		3.75896	0.364535		3.75438	-0.489168		3.75813	0.00101328
3.76521	0.618972		3.76562	0.353329		3.76104	-0.49077		3.76479	0.0012368
3.77188	0.621177		3.77229	0.341646		3.76771	-0.492185		3.77146	0.00151992
3.77854	0.630461		3.77896	0.328995		3.77438	-0.49334		3.77813	0.00151992
3.78521	0.641175		3.78563	0.320315		3.78104	-0.494301		3.78479	0.000864267
3.79188	0.647306		3.79229	0.316046		3.78771	-0.495367		3.79146	0.000141561
3.79854	0.64981		3.79896	0.313982		3.79438	-0.496566		3.79813	0.000208616
3.80521	0.649132		3.80563	0.31548		3.80104	-0.497781		3.80479	0.000476837
3.81188	0.642888		3.81229	0.323839		3.80771	-0.499345		3.81146	0.000536442
3.81854	0.634015		3.81896	0.338025		3.81438	-0.501297		3.81813	0.000424683
3.82521	0.628054		3.82563	0.351653		3.82104	-0.503436		3.82479	0.000722706
3.83188	0.625975		3.83229	0.366621		3.82771	-0.505686		3.83146	0.00105053
3.83854	0.621378		3.83896	0.384048		3.83438	-0.508226		3.83812	0.000998378
3.84521	0.615396		3.84563	0.404038		3.84104	-0.511058		3.84479	0.000499189
3.85188	0.61363		3.85229	0.4218		3.84771	-0.513628		3.85146	-0.000193715
3.85854	0.614889		3.85896	0.435077		3.85438	-0.516042		3.85812	-0.000968575
3.86521	0.611842		3.86563	0.441879		3.86104	-0.518382		3.86479	-0.00215322
3.87188	0.607103		3.87229	0.43755		3.86771	-0.52087		3.87146	-0.00343472
3.87854	0.603773		3.87896	0.424966		3.87438	-0.523299		3.87812	-0.00479817
3.88521	0.602148		3.88563	0.410236		3.88104	-0.525631		3.88479	-0.00590086
3.89188	0.598535		3.89229	0.396036		3.88771	-0.527784		3.89146	-0.00687689
3.89854	0.595868		3.89896	0.382558		3.89438	-0.529677		3.89812	-0.00784546
3.90521	0.600636		3.90563	0.37197		3.90104	-0.531457		3.90479	-0.00891834
3.91188	0.604123		3.91229	0.370421		3.90771	-0.53332		3.91146	-0.0103042
3.91854	0.603959		3.91896	0.375398		3.91438	-0.535391		3.91812	-0.0118613
3.92521	0.604123		3.92563	0.385642		3.92104	-0.537656		3.92479	-0.0134334
3.93187	0.607029		3.93229	0.402026		3.92771	-0.540316		3.93146	-0.0150129
3.93854	0.607572		3.93896	0.430301		3.93438	-0.543445		3.93812	-0.0167042
3.94521	0.597559		3.94563	0.468805		3.94104	-0.547104		3.94479	-0.0183806
3.95187	0.5854		3.95229	0.508137		3.94771	-0.550881		3.95146	-0.0198185
3.95854	0.577681		3.95896	0.540085		3.95438	-0.554733		3.95812	-0.0209138
3.96521	0.571758		3.96563	0.559218		3.96104	-0.558853		3.96479	-0.0220612
3.97187	0.564724		3.97229	0.564054		3.96771	-0.562973		3.97146	-0.0232756
3.97854	0.559092		3.97896	0.551477		3.97438	-0.566676		3.97812	-0.024423
3.98521	0.558339		3.98563	0.522219		3.98104	-0.56991		3.98479	-0.0252351
3.99187	0.561178		3.99229	0.483751		3.98771	-0.573054		3.99146	-0.025861
3.99854	0.562385		3.99896	0.447817		3.99437	-0.576288		3.99812	-0.0265241
4.00521	0.564188		4.00563	0.418298		4.00104	-0.579461		4.00479	-0.0272617
4.01187	0.569291		4.01229	0.399865		4.00771	-0.582777		4.01146	-0.0279695
4.01854	0.575133		4.01896	0.394516		4.01438	-0.58645		4.01813	-0.0286624
4.02521	0.581533		4.02562	0.405967		4.02104	-0.59022		4.02479	-0.0295267
4.03188	0.586994		4.03229	0.437975		4.02771	-0.593841		4.03146	-0.0304878
4.03854	0.593744		4.03896	0.500396		4.03437	-0.597157		4.03812	-0.0314265
4.04521	0.59554		4.04563	0.609376		4.04104	-0.600055		4.04479	-0.0321046
4.05187	0.592351		4.05229	0.780351		4.04771	-0.602551		4.05146	-0.0326559
4.05854	0.58949		4.05896	1.04191		4.05438	-0.604846		4.05813	-0.0331104
4.06521	0.588208		4.06562	1.44275		4.06104	-0.607044		4.06479	-0.0333413
4.07188	0.586562		4.07229	2.05931		4.06771	-0.609152		4.07146	-0.0331029
4.07854	0.582583		4.07896	3.01093		4.07437	-0.611097		4.07812	-0.032641
4.08521	0.583269		4.08563	4.54126		4.08104	-0.613041		4.08479	-0.0324249
4.09187	0.590131		4.09229	7.18895		4.08771	-0.615105		4.09146	-0.032343
4.09854	0.599504		4.09896	12.0389		4.09438	-0.617124		4.09812	-0.0322536
4.10521	0.609346		4.10562	20.8748		4.10104	-0.619166		4.10479	-0.0320971
4.11188	0.622123		4.11229	35.9105		4.10771	-0.621177		4.11146	-0.0322387
4.11854	0.644319		4.11896	58.8337		4.11437	-0.623025		4.11813	-0.0324324
4.12521	0.675105		4.12563	89.3047		4.12104	-0.624523		4.12479	-0.0326037
4.13187	0.723891		4.13229	123.701		4.12771	-0.625499		4.13146	-0.0325739
4.13854	0.8246		4.13896	155.319		4.13438	-0.626221		4.13812	-0.0321046
4.14521	1.04793		4.14562	176.574		4.14104	-0.626743		4.14479	-0.0311732
4.15188	1.49325		4.15229	181.999		4.14771	-0.626966		4.15146	-0.030145
4.15854	2.2523		4.15896	170.167		4.15437	-0.627019		4.15813	-0.0295863
4.16521	3.37053		4.16563	143.814		4.16104	-0.627078		4.16479	-0.0293255
4.17188	4.78976		4.17229	108.895		4.16771	-0.626996		4.17146	-0.0291467
4.17854	6.3344		4.17896	72.9558		4.17438	-0.62649		4.17812	-0.0294074
4.18521	7.74365		4.18562	42.709		4.18104	-0.625692		4.18479	-0.0303388
4.19187	8.74586		4.19229	21.6962		4.18771	-0.625081		4.19146	-0.0313893
4.19854	9.13426		4.19896	9.64412		4.19437	-0.624664		4.19813	-0.0316352
4.20521	8.83394		4.20563	3.92383		4.20104	-0.624411		4.20479	-0.0312477
4.21188	7.92591		4.21229	1.65563		4.20771	-0.624642		4.21146	-0.0308007
4.21854	6.62125		4.21896	0.890195		4.21438	-0.625208		4.21812	-0.0302196
4.22521	5.18068		4.22562	0.682786		4.22104	-0.625692		4.22479	-0.0291467
4.23187	3.83346		4.23229	0.687279		4.22771	-0.62567		4.23146	-0.0278577
4.23854	2.73136		4.23896	0.809334		4.23438	-0.62532		4.23813	-0.0268817
4.24521	1.92799		4.24563	1.03465		4.24104	-0.624701		4.24479	-0.0257194
4.25188	1.40361		4.25229	1.35134		4.24771	-0.623636		4.25146	-0.0241548
4.25854	1.10617		4.25896	1.72506		4.25437	-0.622243		4.25812	-0.0225082
4.26521	0.995487		4.26562	2.08914		4.26104	-0.62073		4.26479	-0.0211596
4.27187	1.05493		4.27229	2.36231		4.26771	-0.61933		4.27146	-0.0197515
4.27854	1.2834		4.27896	2.47825		4.27438	-0.617981		4.27813	-0.01809
4.28521	1.68401		4.28562	2.4089		4.28104	-0.616454		4.28479	-0.0164583
4.29188	2.24855		4.29229	2.17321		4.28771	-0.6148		4.29146	-0.014782
4.29854	2.9269		4.29896	1.831		4.29437	-0.613235		4.29812	-0.0128374
4.30521	3.62323		4.30563	1.46127		4.30104	-0.611812		4.30479	-0.0108778
4.31187	4.21886		4.31229	1.14089		4.30771	-0.610128		4.31146	-0.00940263
4.31854	4.60692		4.31896	0.915781		4.31438	-0.608288		4.31813	-0.00858307
4.32521	4.71915		4.32562	0.79339		4.32104	-0.606492		4.32479	-0.00805408
4.33188	4.53435		4.33229	0.74859		4.32771	-0.604831		4.33146	-0.0076592
4.33854	4.09701		4.33896	0.740007		4.33437	-0.603057		4.33812	-0.00713766
4.34521	3.4973		4.34563	0.731409		4.34104	-0.601232		4.34479	-0.0064373
4.35187	2.84259		4.35229	0.70034		4.34771	-0.599675		4.35146	-0.00545382
4.35854	2.22089		4.35896	0.647694		4.35438	-0.598155		4.35813	-0.00435859
4.36521	1.6908		4.36562	0.583291		4.36104	-0.596873		4.36479	-0.00341237
4.37188	1.28157		4.37229	0.519685		4.36771	-0.595845		4.37146	-0.00263005
4.37854	0.996962		4.37896	0.465721		4.37437	-0.595458		4.37812	-0.00177324
4.38521	0.817798		4.38563	0.424296		4.38104	-0.595383		4.38479	-0.000551343
4.39187	0.71232		4.39229	0.397064		4.38771	-0.595547		4.39146	0.000983477
4.39854	0.655897		4.39896	0.38033		4.39438	-0.596054		4.39813	0.00265986
4.40521	0.629783		4.40562	0.370286		4.40104	-0.596464		4.40479	0.00435859
4.41188	0.620745		4.41229	0.365034		4.40771	-0.596695		4.41146	0.00631064
4.41854	0.611171		4.41896	0.359602		4.41437	-0.596389		4.41812	0.0083521
4.42521	0.596263		4.42563	0.352576		4.42104	-0.595942		4.42479	0.0104532
4.43187	0.579193		4.43229	0.345245		4.42771	-0.595547		4.43146	0.0125244
4.43854	0.563242		4.43896	0.338465		4.43438	-0.595413		4.43813	0.0148937
4.44521	0.548258		4.44562	0.330351		4.44104	-0.59592		4.44479	0.0176504
4.45188	0.532314		4.45229	0.319622		4.44771	-0.596941		4.45146	0.0204891
4.45854	0.521682		4.45896	0.311002		4.45437	-0.598297		4.45812	0.0232086
4.46521	0.515774		4.46563	0.30797		4.46104	-0.599921		4.46479	0.0261068
4.47187	0.513218		4.47229	0.308961		4.46771	-0.601776		4.47146	0.0297651
4.47854	0.509605		4.47896	0.313155		4.47438	-0.603743		4.47813	0.0344291
4.48521	0.501633		4.48562	0.321798		4.48104	-0.605538		4.48479	0.0401363
4.49188	0.493959		4.49229	0.334151		4.48771	-0.607148		4.49146	0.0467598
4.49854	0.486642		4.49896	0.345074		4.49437	-0.608645		4.49812	0.0543371
4.50521	0.481747		4.50563	0.350989		4.50104	-0.609934		4.50479	0.0629276
4.51187	0.475205		4.51229	0.351377		4.50771	-0.611246		4.51146	0.0724643
4.51854	0.469774		4.51896	0.34748		4.51438	-0.61246		4.51813	0.0825673
4.52521	0.465453		4.52562	0.339463		4.52104	-0.61328		4.52479	0.0931993
4.53188	0.459768		4.53229	0.326648		4.52771	-0.613898		4.53146	0.105008
4.53854	0.448562		4.53896	0.313573		4.53437	-0.615038		4.53812	0.118472
4.54521	0.436775		4.54563	0.306278		4.54104	-0.617102		4.54479	0.133544
4.55187	0.429742		4.55229	0.30569		4.54771	-0.619285		4.55146	0.150174
4.55854	0.427328		4.55896	0.309542		4.55438	-0.621065		4.55813	0.168748
4.56521	0.429049		4.56562	0.314295		4.56104	-0.622846		4.56479	0.18958
4.57188	0.433356		4.57229	0.321567		4.56771	-0.624962		4.57146	0.212446
4.57854	0.439771		4.57896	0.327766		4.57437	-0.626855		4.57812	0.237413
4.58521	0.443242		4.58563	0.327937		4.58104	-0.627868		4.58479	0.26492
4.59187	0.442788		4.59229	0.326023		4.58771	-0.628121		4.59146	0.295475
4.59854	0.443228		4.59896	0.321448		4.59438	-0.628039		4.59812	0.32942
4.60521	0.446707		4.60562	0.315502		4.60104	-0.627831		4.60479	0.366762
4.61188	0.451028		4.61229	0.30455		4.60771	-0.627376		4.61146	0.40745
4.61854	0.455022		4.61896	0.294268		4.61437	-0.626795		4.61813	0.451148
4.62521	0.458159		4.62563	0.291042		4.62104	-0.62637		4.62479	0.497796
4.63187	0.462636		4.63229	0.291944		4.62771	-0.626191		4.63146	0.547692
4.63854	0.464268		4.63896	0.296041		4.63438	-0.626303		4.63812	0.60109
4.64521	0.461824		4.64562	0.299938		4.64104	-0.626124		4.64479	0.658192
4.65188	0.456251		4.65229	0.303753		4.64771	-0.625513		4.65146	0.719108
4.65854	0.449657		4.65896	0.309996		4.65437	-0.624254		4.65813	0.784092
4.66521	0.442453		4.66563	0.317506		4.66104	-0.622384		4.66479	0.853248
4.67188	0.433899		4.67229	0.32641		4.66771	-0.619993		4.67146	0.925787
4.67854	0.425391		4.67896	0.334732		4.67438	-0.61696		4.67812	1.00107
4.68521	0.41987		4.68562	0.346273		4.68104	-0.613324		4.68479	1.07884
4.69187	0.419945		4.69229	0.364438		4.68771	-0.608519		4.69146	1.15948
4.69854	0.428975		4.69896	0.382863		4.69437	-0.602603		4.69813	1.2427
4.70521	0.445679		4.70563	0.403546		4.70104	-0.595503		4.70479	1.32763
4.71188	0.464253		4.71229	0.428289		4.70771	-0.587128		4.71146	1.41402
4.71854	0.481002		4.71896	0.461511		4.71438	-0.577375		4.71812	1.50169
4.72521	0.500187		4.72562	0.499457		4.72104	-0.566341		4.72479	1.58988
4.73187	0.527292		4.73229	0.536159		4.72771	-0.554048		4.73146	1.6773
4.73854	0.563778		4.73896	0.572801		4.73438	-0.540122		4.73813	1.76342
4.74521	0.612974		4.74563	0.601321		4.74104	-0.524178		4.74479	1.84809
4.75188	0.689067		4.75229	0.621863		4.74771	-0.506237		4.75146	1.93099
4.75854	0.806749		4.75896	0.636607		4.75437	-0.486344		4.75812	2.01152
4.76521	0.981517		4.76562	0.653356		4.76104	-0.464141		4.76479	2.08963
4.77187	1.23633		4.77229	0.681117		4.76771	-0.439726		4.77146	2.16491
4.77854	1.60678		4.77896	0.727408		4.77438	-0.413045		4.77813	2.23636
4.78521	2.15307		4.78562	0.800796		4.78104	-0.383854		4.78479	2.30334
4.79188	2.95951		4.79229	0.893466		4.78771	-0.352055		4.79146	2.3651
4.79854	4.1533		4.79896	0.991568		4.79437	-0.31767		4.79812	2.42142
4.80521	5.89944		4.80563	1.08505		4.80104	-0.28082		4.80479	2.47146
4.81187	8.39555		4.81229	1.1637		4.80771	-0.241123		4.81146	2.51515
4.81854	11.8538		4.81896	1.21139		4.81438	-0.19867		4.81813	2.55255
4.82521	16.443		4.82562	1.21175		4.82104	-0.153832		4.82479	2.58332
4.83188	22.2363		4.83229	1.16725		4.82771	-0.106514		4.83146	2.60738
4.83854	29.1511		4.83896	1.08879		4.83437	-0.0565201		4.83812	2.62439
4.84521	36.9252		4.84563	0.98338		4.84104	-0.00389665		4.84479	2.63454
4.85187	45.1206		4.85229	0.859417		4.84771	0.0507385		4.85146	2.63786
4.85854	53.1705		4.85896	0.729538		4.85438	0.107184		4.85813	2.63452
4.86521	60.4668		4.86562	0.613585		4.86104	0.165217		4.86479	2.62459
4.87188	66.4525		4.87229	0.517972		4.86771	0.22471		4.87146	2.60846
4.87854	70.6941		4.87896	0.441864		4.87437	0.285514		4.87812	2.58639
4.88521	72.9386		4.88563	0.384934		4.88104	0.347517		4.88479	2.55858
4.89187	73.1274		4.89229	0.345387		4.88771	0.410631		4.89146	2.52483
4.89854	71.3749		4.89896	0.320077		4.89438	0.474468		4.89813	2.48509
4.90521	67.9168		4.90562	0.301071		4.90104	0.538744		4.90479	2.43987
4.91188	63.0621		4.91229	0.28453		4.90771	0.603028		4.91146	2.3897
4.91854	57.1759		4.91896	0.272967		4.91437	0.666834		4.91812	2.33497
4.92521	50.6463		4.92563	0.267126		4.92104	0.729673		4.92479	2.2761
4.93187	43.8518		4.93229	0.264615		4.92771	0.79111		4.93146	2.21372
4.93854	37.132		4.93896	0.263914		4.93438	0.850692		4.93813	2.14824
4.94521	30.7778		4.94562	0.263788		4.94104	0.907972		4.94479	2.07978
4.95188	25.0137		4.95229	0.267006		4.94771	0.962444		4.95146	2.00848
4.95854	19.9849		4.95896	0.274852		4.95437	1.01369		4.95812	1.93526
4.96521	15.743		4.96563	0.285655		4.96104	1.06115		4.96479	1.8608
4.97187	12.2769		4.97229	0.297457		4.96771	1.10452		4.97146	1.78558
4.97854	9.51947		4.97896	0.306368		4.97438	1.14366		4.97813	1.70995
4.98521	7.37468		4.98562	0.310384		4.98104	1.17857		4.98479	1.63446
4.99188	5.73735		4.99229	0.311583		4.98771	1.20942		4.99146	1.55948
4.99854	4.5042		4.99896	0.309959		4.99437	1.23598		4.99812	1.48504
5.00521	3.58406		5.00563	0.30876		5.00104	1.25793		5.00479	1.41092
5.01187	2.89296		5.01229	0.306249		5.00771	1.27468		5.01146	1.33742
5.01854	2.37486		5.01896	0.304021		5.01438	1.28596		5.01813	1.26509
5.02521	1.98835		5.02562	0.304766		5.02104	1.29195		5.02479	1.19465
5.03188	1.70215		5.03229	0.304185		5.02771	1.29274		5.03146	1.12616
5.03854	1.48442		5.03896	0.301957		5.03437	1.28847		5.03812	1.05923
5.04521	1.31887		5.04563	0.295773		5.04104	1.27941		5.04479	0.994205
5.05187	1.19596		5.05229	0.294723		5.04771	1.26571		5.05146	0.931457
5.05854	1.10283		5.05896	0.299335		5.05438	1.24741		5.05813	0.871353
5.06521	1.03158		5.06562	0.304617		5.06104	1.22438		5.06479	0.813849
5.07188	0.972264		5.07229	0.308707		5.06771	1.19693		5.07146	0.759244
5.07854	0.926942		5.07896	0.308752		5.07437	1.16523		5.07812	0.707835
5.08521	0.887871		5.08563	0.309333		5.08104	1.12936		5.08479	0.659771
5.09187	0.85254		5.09229	0.305943		5.08771	1.08949		5.09146	0.614882
5.09854	0.820912		5.09896	0.299923		5.09438	1.04617		5.09812	0.572786
5.10521	0.791445		5.10562	0.294365		5.10104	1.00005		5.10479	0.533342
5.11188	0.763938		5.11229	0.295334		5.10771	0.951231		5.11146	0.496246
5.11854	0.733756		5.11896	0.304908		5.11437	0.899784		5.11813	0.46166
5.12521	0.706591		5.12563	0.313632		5.12104	0.846185		5.12479	0.429034
5.13187	0.685677		5.13229	0.316381		5.12771	0.791155		5.13146	0.398368
5.13854	0.669256		5.13896	0.314713		5.13438	0.735268		5.13812	0.369668
5.14521	0.653714		5.14562	0.31656		5.14104	0.678129		5.14479	0.34263
5.15188	0.63812		5.15229	0.319898		5.14771	0.61997		5.15146	0.317238
5.15854	0.626832		5.15896	0.319757		5.15437	0.561319		5.15813	0.293411
5.16521	0.616208		5.16563	0.317849		5.16104	0.502691		5.16479	0.271723
5.17188	0.601336		5.17229	0.318117		5.16771	0.444368		5.17146	0.251852
5.17854	0.583954		5.17896	0.319391		5.17438	0.386		5.17812	0.233904
5.18521	0.566527		5.18562	0.314295		5.18104	0.327855		5.18479	0.21781
5.19187	0.5522		5.19229	0.306569		5.18771	0.270121		5.19146	0.203483
5.19854	0.540704		5.19896	0.301197		5.19437	0.213265		5.19813	0.190377
5.20521	0.534326		5.20563	0.29695		5.20104	0.157714		5.20479	0.178233
5.21188	0.533275		5.21229	0.291362		5.20771	0.103712		5.21146	0.167206
5.21854	0.532344		5.21896	0.286892		5.21438	0.0519156		5.21812	0.156805
5.22521	0.528902		5.22562	0.290826		5.22104	0.00265986		5.22479	0.14706
5.23187	0.525609		5.23229	0.29625		5.22771	-0.0444427		5.23146	0.137873
5.23854	0.523418		5.23896	0.29742		5.23438	-0.0898615		5.23813	0.130028
5.24521	0.523306		5.24563	0.297271		5.24104	-0.133723		5.24479	0.123419
5.25188	0.524774		5.25229	0.302076		5.24771	-0.175811		5.25146	0.117518
5.25854	0.52844		5.25896	0.309408		5.25437	-0.216343		5.25812	0.112019
5.26521	0.53104		5.26562	0.310749		5.26104	-0.255339		5.26479	0.106715
5.27187	0.528835		5.27229	0.308014		5.26771	-0.292286		5.27146	0.101775
5.27854	0.524059		5.27896	0.307448		5.27438	-0.327013		5.27813	0.0969544
5.28521	0.518948		5.28562	0.311874		5.28104	-0.359513		5.28479	0.092335
5.29188	0.510961		5.29229	0.315815		5.28771	-0.38974		5.29146	0.0881255
5.29854	0.498779		5.29896	0.31624		5.29437	-0.41756		5.29812	0.084579
5.30521	0.485361		5.30563	0.314809		5.30104	-0.443175		5.30479	0.0818372
5.31187	0.471681		5.31229	0.312708		5.30771	-0.466801		5.31146	0.0797212
5.31854	0.455827		5.31896	0.307158		5.31438	-0.488311		5.31813	0.0778511
5.32521	0.441276		5.32562	0.29517		5.32104	-0.508077		5.32479	0.0759512
5.33188	0.432119		5.33229	0.282653		5.32771	-0.526644		5.33146	0.0740588
5.33854	0.429854		5.33896	0.276275		5.33437	-0.544436		5.33812	0.0722483
5.34521	0.433728		5.34563	0.275172		5.34104	-0.561304		5.34479	0.0707582
5.35187	0.44293		5.35229	0.274345		5.34771	-0.577144		5.35146	0.0698119
5.35854	0.455029		5.35896	0.275902		5.35438	-0.592232		5.35813	0.0696257
5.36521	0.460669		5.36562	0.282414		5.36104	-0.60647		5.36479	0.0702888
5.37188	0.458337		5.37229	0.287846		5.36771	-0.619754		5.37146	0.0716671
5.37854	0.45		5.37896	0.284597		5.37437	-0.631705		5.37812	0.0738427
5.38521	0.440001		5.38563	0.273861		5.38104	-0.642441		5.38479	0.0766069
5.39187	0.431016		5.39229	0.263013		5.38771	-0.652224		5.39146	0.0800043
5.39854	0.423409		5.39896	0.254169		5.39438	-0.66103		5.39813	0.0838339
5.40521	0.417121		5.40562	0.246413		5.40104	-0.668883		5.40479	0.0877455
5.41188	0.412956		5.41229	0.240222		5.40771	-0.675693		5.41146	0.0919178
5.41854	0.412025		5.41896	0.240795		5.41437	-0.68175		5.41812	0.0965297
5.42521	0.412099		5.42563	0.251487		5.42104	-0.68713		5.42479	0.102192
5.43187	0.410698		5.43229	0.268683		5.42771	-0.691861		5.43146	0.108503
5.43854	0.406943		5.43896	0.284165		5.43438	-0.695936		5.43813	0.115633
5.44521	0.404604		5.44562	0.293277		5.44104	-0.69952		5.44479	0.123762
5.45188	0.406854		5.45229	0.298902		5.44771	-0.702895		5.45146	0.132956
5.45854	0.409916		5.45896	0.302635		5.45437	-0.706062		5.45812	0.142947
5.46521	0.40897		5.46563	0.301205		5.46104	-0.708818		5.46479	0.153355
5.47187	0.402823		5.47229	0.295021		5.46771	-0.710823		5.47146	0.164345
5.47854	0.397362		5.47896	0.289269		5.47438	-0.712253		5.47813	0.175856
5.48521	0.393234		5.48562	0.288978		5.48104	-0.713237		5.48479	0.18803
5.49188	0.387274		5.49229	0.292242		5.48771	-0.713676		5.49146	0.200763
5.49854	0.382237		5.49896	0.293382		5.49437	-0.713505		5.49812	0.213996
5.50521	0.384398		5.50563	0.293255		5.50104	-0.712857		5.50479	0.227712
5.51187	0.392295		5.51229	0.292741		5.50771	-0.711888		5.51146	0.24204
5.51854	0.399746		5.51896	0.293367		5.51438	-0.710487		5.51813	0.257023
5.52521	0.406615		5.52562	0.292413		5.52104	-0.708632		5.52479	0.272438
5.53188	0.412039		5.53229	0.291288		5.52771	-0.706531		5.53146	0.288203
5.53854	0.413403		5.53896	0.292033		5.53437	-0.704437		5.53812	0.304423
5.54521	0.405543		5.54563	0.294693		5.54104	-0.702247		5.54479	0.321291
5.55187	0.395074		5.55229	0.297114		5.54771	-0.69996		5.55146	0.338838
5.55854	0.384286		5.55896	0.29593		5.55438	-0.697471		5.55813	0.356868
5.56521	0.373013		5.56562	0.293463		5.56104	-0.694267		5.56479	0.375263
5.57188	0.362888		5.57229	0.289977		5.56771	-0.690214		5.57146	0.394061
5.57854	0.357583		5.57896	0.285544		5.57437	-0.68517		5.57812	0.413418
5.58521	0.359885		5.58563	0.280946		5.58104	-0.679508		5.58479	0.432983
5.59187	0.364013		5.59229	0.276886		5.58771	-0.673473		5.59146	0.452392
5.59854	0.369124		5.59896	0.274971		5.59438	-0.667036		5.59812	0.471406
5.60521	0.376016		5.60562	0.274681		5.60104	-0.660509		5.60479	0.490136
5.61188	0.384867		5.61229	0.273451		5.60771	-0.653684		5.61146	0.508472
5.61854	0.392109		5.61896	0.273161		5.61437	-0.646494		5.61813	0.526324
5.62521	0.395499		5.62563	0.27132		5.62104	-0.638604		5.62479	0.543885
5.63187	0.390016		5.63229	0.269979		5.62771	-0.629812		5.63146	0.561416
5.63854	0.378333		5.63896	0.267066		5.63438	-0.62006		5.63812	0.578798
5.64521	0.367224		5.64562	0.262693		5.64104	-0.608951		5.64479	0.595599
5.65188	0.360228		5.65229	0.261858		5.64771	-0.596352		5.65146	0.611626
5.65854	0.353865		5.65896	0.261761		5.65437	-0.582553		5.65813	0.626676
5.66521	0.344418		5.66563	0.26229		5.66104	-0.567839		5.66479	0.640519
5.67188	0.341482		5.67229	0.260375		5.66771	-0.55214		5.67146	0.65285
5.67854	0.345059		5.67896	0.262022		5.67438	-0.535302		5.67812	0.663847
5.68521	0.345074		5.68562	0.26907		5.68104	-0.517748		5.68479	0.67389
5.69187	0.334881		5.69229	0.275329		5.68771	-0.499547		5.69146	0.683337
5.69854	0.324443		5.69896	0.279285		5.69437	-0.480331		5.69813	0.692137
5.70521	0.322804		5.70563	0.281528		5.70104	-0.459507		5.70479	0.700012
5.71188	0.328422		5.71229	0.282913		5.70771	-0.43726		5.71146	0.706583
5.71854	0.333808		5.71896	0.283219		5.71438	-0.413828		5.71812	0.711828
5.72521	0.339068		5.72562	0.280179		5.72104	-0.389107		5.72479	0.715852
5.73187	0.347517		5.73229	0.277102		5.72771	-0.363141		5.73146	0.718608
5.73854	0.353329		5.73896	0.273444		5.73438	-0.335701		5.73813	0.720054
5.74521	0.351213		5.74563	0.273548		5.74104	-0.306681		5.74479	0.72027
5.75188	0.340857		5.75229	0.28003		5.74771	-0.275843		5.75146	0.71954
5.75854	0.331044		5.75896	0.286534		5.75437	-0.243381		5.75812	0.717893
5.76521	0.326566		5.76562	0.286944		5.76104	-0.209644		5.76479	0.715122
5.77187	0.32109		5.77229	0.280462		5.76771	-0.174589		5.77146	0.711061
5.77854	0.314049		5.77896	0.273913		5.77438	-0.13826		5.77813	0.706121
5.78521	0.306182		5.78562	0.265963		5.78104	-0.101119		5.78479	0.700347
5.79188	0.300653		5.79229	0.254862		5.78771	-0.0634938		5.79146	0.693634
5.79854	0.298783		5.79896	0.245377		5.79437	-0.0256449		5.79812	0.685714
5.80521	0.298351		5.80563	0.240006		5.80104	0.0127479		5.80479	0.676811
5.81187	0.302181		5.81229	0.240326		5.80771	0.0516549		5.81146	0.667006
5.81854	0.306793		5.81896	0.244536		5.81438	0.0910312		5.81813	0.65583
5.82521	0.313669		5.82562	0.251293		5.82104	0.130907		5.82479	0.643447
5.83188	0.319101		5.83229	0.25671		5.82771	0.171281		5.83146	0.630334
5.83854	0.32156		5.83896	0.255778		5.83437	0.212312		5.83812	0.616781
5.84521	0.318885		5.84563	0.256665		5.84104	0.253536		5.84479	0.602685
5.85187	0.312515		5.85229	0.256971		5.84771	0.294633		5.85146	0.588208
5.85854	0.307992		5.85896	0.258803		5.85438	0.33541		5.85813	0.573747
5.86521	0.304803		5.86562	0.261426		5.86104	0.3758		5.86479	0.559114
5.87188	0.301473		5.87229	0.268303		5.86771	0.415422		5.87146	0.543937
5.87854	0.294141		5.87896	0.278927		5.87437	0.453927		5.87812	0.528544
5.88521	0.283949		5.88563	0.285216		5.88104	0.49115		5.88479	0.513189
5.89187	0.273421		5.89229	0.295065		5.88771	0.526875		5.89146	0.497833
5.89854	0.265047		5.89896	0.304781		5.89438	0.560805		5.89813	0.481956
5.90521	0.260428		5.90562	0.311911		5.90104	0.592686		5.90479	0.465609
5.91188	0.259131		5.91229	0.311047		5.90771	0.622608		5.91146	0.44895
5.91854	0.258043		5.91896	0.300765		5.91437	0.650585		5.91812	0.432044
5.92521	0.259183		5.92563	0.290014		5.92104	0.676915		5.92479	0.415012
5.93187	0.26387		5.93229	0.277571		5.92771	0.701472		5.93146	0.398122
5.93854	0.26837		5.93896	0.266068		5.93438	0.723951		5.93813	0.381574
5.94521	0.265472		5.94562	0.253022		5.94104	0.74406		5.94479	0.365339
5.95188	0.255138		5.95229	0.238582		5.94771	0.761636		5.95146	0.349626
5.95854	0.243321		5.95896	0.231497		5.95437	0.776589		5.95812	0.334732
5.96521	0.231974		5.96563	0.230938		5.96104	0.788651		5.96479	0.320487
5.97187	0.220768		5.97229	0.229888		5.96771	0.797771		5.97146	0.306346
5.97854	0.207394		5.97896	0.22126		5.97438	0.804007		5.97813	0.292256
5.98521	0.195652		5.98562	0.209503		5.98104	0.807472		5.98479	0.278771
5.99188	0.185907		5.99229	0.203975		5.98771	0.808507		5.99146	0.26606
5.99854	0.171795		5.99896	0.197448		5.99437	0.807241		5.99812	0.253558
						6.00104	0.803672		6.00479	0.240967
						6.00771	0.797622		6.01146	0.228867
						6.01438	0.789158		6.01813	0.217482
						6.02104	0.77863		6.02479	0.206716
						6.02771	0.765987		6.03146	0.196069
						6.03437	0.750773		6.03812	0.185713
						6.04104	0.732727		6.04479	0.175841
						6.04771	0.712596		6.05146	0.166468
						6.05438	0.691041		6.05813	0.157826
						6.06104	0.667647		6.06479	0.149712
						6.06771	0.641905		6.07146	0.142343
						6.07437	0.614293		6.07812	0.135653
						6.08104	0.585511		6.08479	0.129573
						6.08771	0.555404		6.09146	0.123501
						6.09438	0.523731		6.09812	0.117078
						6.10104	0.490889		6.10479	0.1105
						6.10771	0.45754		6.11146	0.103951
						6.11437	0.423931		6.11813	0.0978485
						6.12104	0.389993		6.12479	0.0925511
						6.12771	0.35546		6.13146	0.0882745
						6.13438	0.320017		6.13812	0.0849441
						6.14104	0.284053		6.14479	0.0817552
						6.14771	0.247814		6.15146	0.0787079
						6.15437	0.211403		6.15813	0.0754967
						6.16104	0.174858		6.16479	0.0723004
						6.16771	0.138804		6.17146	0.0690147
						6.17438	0.103496		6.17812	0.0654906
						6.18104	0.0685081		6.18479	0.0623316
						6.18771	0.0335425		6.19146	0.0594333
						6.19437	-0.00108778		6.19813	0.0569075
						6.20104	-0.0349879		6.20479	0.0541061
						6.20771	-0.0683218		6.21146	0.0512525
						6.21438	-0.101276		6.21812	0.0486523
						6.22104	-0.133723		6.22479	0.0464544
						6.22771	-0.165291		6.23146	0.0445396
						6.23438	-0.195913		6.23813	0.0426024
						6.24104	-0.22582		6.24479	0.0408739
						6.24771	-0.254899		6.25146	0.0394657
						6.25437	-0.282839		6.25812	0.0389963
						6.26104	-0.309505		6.26479	0.0393838
						6.26771	-0.335112		6.27146	0.0399351
						6.27438	-0.359908		6.27813	0.0401437
						6.28104	-0.383772		6.28479	0.0399724
						6.28771	-0.406653		6.29146	0.0396818
						6.29437	-0.428595		6.29812	0.0389218
						6.30104	-0.449665		6.30479	0.0375733
						6.30771	-0.469796		6.31146	0.0359863
						6.31438	-0.488959		6.31813	0.0346974
						6.32104	-0.50731		6.32479	0.0336319
						6.32771	-0.52505		6.33146	0.032641
						6.33437	-0.54206		6.33812	0.0316352
						6.34104	-0.558287		6.34479	0.0307038
						6.34771	-0.573695		6.35146	0.0301078
						6.35438	-0.588387		6.35813	0.0296831
						6.36104	-0.602417		6.36479	0.0295565
						6.36771	-0.615805		6.37146	0.0294968
						6.37437	-0.628434		6.37812	0.0292435
						6.38104	-0.640064		6.38479	0.0286847
						6.38771	-0.650689		6.39146	0.0279769
						6.39438	-0.660442		6.39813	0.0273958
						6.40104	-0.669748		6.40479	0.0267029
						6.40771	-0.678815		6.41146	0.0256896
						6.41437	-0.687793		6.41812	0.024572
						6.42104	-0.696667		6.42479	0.0234768
						6.42771	-0.705726		6.43146	0.0224262
						6.43438	-0.714801		6.43813	0.0215322
						6.44104	-0.723511		6.44479	0.0208616
						6.44771	-0.731662		6.45146	0.0202581
						6.45437	-0.73947		6.45812	0.0193194
						6.46104	-0.747211		6.46479	0.0181124
						6.46771	-0.754409		6.47146	0.0167713
						6.47438	-0.760891		6.47813	0.015229
						6.48104	-0.766851		6.48479	0.0136048
						6.48771	-0.772402		6.49146	0.0120997
						6.49437	-0.777602		6.49812	0.0109822
						6.50104	-0.782326		6.50479	0.0101626
						6.50771	-0.786968		6.51146	0.00933558
						6.51438	-0.791661		6.51813	0.0083968
						6.52104	-0.796042		6.52479	0.00765175
						6.52771	-0.799872		6.53146	0.00740588
						6.53437	-0.803486		6.53812	0.0077039
						6.54104	-0.807166		6.54479	0.00824034
						6.54771	-0.81072		6.55146	0.00864267
						6.55438	-0.81405		6.55813	0.00885129
						6.56104	-0.817597		6.56479	0.00860542
						6.56771	-0.821725		6.57146	0.00794232
						6.57437	-0.825748		6.57812	0.00701845
						6.58104	-0.829056		6.58479	0.00618398
						6.58771	-0.831693		6.59146	0.00590086
						6.59438	-0.833862		6.59812	0.00603497
						6.60104	-0.835553		6.60479	0.0064075
						6.60771	-0.8367		6.61146	0.0069961
						6.61437	-0.837713		6.61813	0.00748038
						6.62104	-0.839159		6.62479	0.007689
						6.62771	-0.841148		6.63146	0.00756234
						6.63438	-0.843339		6.63812	0.00734627
						6.64104	-0.845693		6.64479	0.00730902
						6.64771	-0.848003		6.65146	0.00733882
						6.65437	-0.850275		6.65813	0.00781566
						6.66104	-0.85216		6.66479	0.00859797
						6.66771	-0.853702		6.67146	0.00947714
						6.67438	-0.855155		6.67812	0.0101924
						6.68104	-0.856221		6.68479	0.010848
						6.68771	-0.856921		6.69146	0.0115037
						6.69437	-0.857078		6.69813	0.0121519
						6.70104	-0.85704		6.70479	0.013046
						6.70771	-0.856996		6.71146	0.0142977
						6.71438	-0.857003		6.71812	0.0161454
						6.72104	-0.857361		6.72479	0.0184104
						6.72771	-0.857927		6.73146	0.0209287
						6.73438	-0.858746		6.73813	0.0233129
						6.74104	-0.859499		6.74479	0.025399
						6.74771	-0.860013		6.75146	0.0275522
						6.75437	-0.860371		6.75812	0.0298023
						6.76104	-0.860438		6.76479	0.0320077
						6.76771	-0.860348		6.77146	0.0340044
						6.77438	-0.860043		6.77813	0.0358149
						6.78104	-0.859968		6.78479	0.0378489
						6.78771	-0.860326		6.79146	0.0399798
						6.79437	-0.861026		6.79812	0.0423342
						6.80104	-0.861853		6.80479	0.0448152
						6.80771	-0.862561		6.81146	0.0477582
						6.81438	-0.863045		6.81813	0.0514835
						6.82104	-0.863269		6.82479	0.0555217
						6.82771	-0.863038		6.83146	0.0597164
						6.83437	-0.862502		6.83812	0.0636205
						6.84104	-0.861719		6.84479	0.0674278
						6.84771	-0.861101		6.85146	0.0710711
						6.85438	-0.860505		6.85813	0.0744537
						6.86104	-0.859648		6.86479	0.0778958
						6.86771	-0.858799		6.87146	0.0812486
						6.87437	-0.857964		6.87812	0.0847578
						6.88104	-0.857636		6.88479	0.0885054
						6.88771	-0.857614		6.89146	0.092268
						6.89438	-0.857964		6.89813	0.0956729
						6.90104	-0.858426		6.90479	0.0987127
						6.90771	-0.858702		6.91146	0.101797
						6.91437	-0.858836		6.91812	0.104681
						6.92104	-0.858575		6.92479	0.107013
						6.92771	-0.857793		6.93146	0.109136
						6.93438	-0.856705		6.93813	0.111729
						6.94104	-0.855841		6.94479	0.114657
						6.94771	-0.85555		6.95146	0.117041
						6.95437	-0.855394		6.95812	0.118867
						6.96104	-0.854902		6.96479	0.120461
						6.96771	-0.854015		6.97146	0.122033
						6.97438	-0.853047		6.97813	0.123233
						6.98104	-0.852093		6.98479	0.124082
						6.98771	-0.85108		6.99146	0.124849
						6.99437	-0.850201		6.99812	0.125915
						7.00104	-0.849791		7.00479	0.127316
						7.00771	-0.850119		7.01146	0.129052
						7.01438	-0.850901		7.01813	0.130922
						7.02104	-0.851922		7.02479	0.132568
						7.02771	-0.852637		7.03146	0.134058
						7.03437	-0.853032		7.03812	0.135399
						7.04104	-0.853315		7.04479	0.136405
						7.04771	-0.853598		7.05146	0.136673
						7.05438	-0.853859		7.05813	0.136405
						7.06104	-0.853971		7.06479	0.135966
						7.06771	-0.854343		7.07146	0.135653
						7.07437	-0.855155		7.07812	0.135422
						7.08104	-0.856228		7.08479	0.135392
						7.08771	-0.857495		7.09146	0.135638
						7.09438	-0.858948		7.09812	0.13613
						7.10104	-0.860766		7.10479	0.136726
						7.10771	-0.862621		7.11146	0.137411
						7.11437	-0.864156		7.11813	0.137977
						7.12104	-0.865288		7.12479	0.138491
						7.12771	-0.866033		7.13146	0.138998
						7.13438	-0.866488		7.13812	0.139333
						7.14104	-0.866719		7.14479	0.139482
						7.14771	-0.866726		7.15146	0.139453
						7.15437	-0.867002		7.15813	0.139311
						7.16104	-0.867769		7.16479	0.13914
						7.16771	-0.869147		7.17146	0.139013
						7.17438	-0.870742		7.17812	0.139363
						7.18104	-0.872269		7.18479	0.140294
						7.18771	-0.874072		7.19146	0.141531
						7.19437	-0.876032		7.19813	0.143163
						7.20104	-0.877872		7.20479	0.145063
						7.20771	-0.879265		7.21146	0.147097
						7.21438	-0.880472		7.21812	0.148766
						7.22104	-0.881582		7.22479	0.149876
						7.22771	-0.882618		7.23146	0.150926
						7.23438	-0.883229		7.23813	0.15188
						7.24104	-0.883751		7.24479	0.152551
						7.24771	-0.884272		7.25146	0.152856
						7.25437	-0.884943		7.25812	0.152998
						7.26104	-0.885598		7.26479	0.153281
						7.26771	-0.885844		7.27146	0.153586
						7.27438	-0.885509		7.27813	0.154361
						7.28104	-0.884466		7.28479	0.155754
						7.28771	-0.882871		7.29146	0.15761
						7.29437	-0.880912		7.29812	0.159808
						7.30104	-0.878997		7.30479	0.16211
						7.30771	-0.877343		7.31146	0.164136
						7.31438	-0.876203		7.31813	0.165634
						7.32104	-0.875406		7.32479	0.166908
						7.32771	-0.874639		7.33146	0.168085
						7.33437	-0.873864		7.33812	0.168972
						7.34104	-0.872917		7.34479	0.169694
						7.34771	-0.87183		7.35146	0.170991
						7.35438	-0.870302		7.35813	0.172764
						7.36104	-0.86838		7.36479	0.174478
						7.36771	-0.866547		7.37146	0.176065
						7.37437	-0.864632		7.37812	0.17792
						7.38104	-0.862636		7.38479	0.180289
						7.38771	-0.8604		7.39146	0.182405
						7.39438	-0.858113		7.39813	0.184111
						7.40104	-0.855915		7.40479	0.185706
						7.40771	-0.853531		7.41146	0.187516
						7.41437	-0.851043		7.41812	0.189282
						7.42104	-0.848554		7.42479	0.190482
						7.42771	-0.846095		7.43146	0.191547
						7.43438	-0.843771		7.43813	0.192933
						7.44104	-0.841685		7.44479	0.194781
						7.44771	-0.839911		7.45146	0.19712
						7.45437	-0.838362		7.45812	0.199884
						7.46104	-0.836857		7.46479	0.203066
						7.46771	-0.835501		7.47146	0.206098
						7.47438	-0.834435		7.47813	0.208624
						7.48104	-0.833549		7.48479	0.210814
						7.48771	-0.832833		7.49146	0.212833
						7.49437	-0.83214		7.49812	0.214897
						7.50104	-0.831395		7.50479	0.217184
						7.50771	-0.830486		7.51146	0.219904
						7.51438	-0.829354		7.51813	0.222899
						7.52104	-0.828288		7.52479	0.225648
						7.52771	-0.827543		7.53146	0.227846
						7.53437	-0.827342		7.53812	0.22953
						7.54104	-0.827432		7.54479	0.23108
						7.54771	-0.827968		7.55146	0.232898
						7.55438	-0.829041		7.55813	0.235237
						7.56104	-0.830509		7.56479	0.237957
						7.56771	-0.832014		7.57146	0.240818
						7.57437	-0.833362		7.57812	0.243798
						7.58104	-0.834897		7.58479	0.246622
						7.58771	-0.8367		7.59146	0.249095
						7.59438	-0.838593		7.59812	0.251018
						7.60104	-0.840321		7.60479	0.252552
						7.60771	-0.841886		7.61146	0.254042
						7.61437	-0.843361		7.61813	0.255495
						7.62104	-0.84506		7.62479	0.257045
						7.62771	-0.846691		7.63146	0.258625
						7.63438	-0.848621		7.63812	0.260442
						7.64104	-0.850752		7.64479	0.262611
						7.64771	-0.853091		7.65146	0.264756
						7.65437	-0.855483		7.65813	0.26679
						7.66104	-0.857636		7.66479	0.268444
						7.66771	-0.859752		7.67146	0.26989
						7.67438	-0.861295		7.67812	0.271134
						7.68104	-0.862315		7.68479	0.272483
						7.68771	-0.86274		7.69146	0.27401
						7.69437	-0.8628		7.69813	0.2755
						7.70104	-0.862859		7.70479	0.27699
						7.70771	-0.862949		7.71146	0.278682
						7.71438	-0.863418		7.71812	0.280462
						7.72104	-0.864163		7.72479	0.282012
						7.72771	-0.865147		7.73146	0.28348
						7.73438	-0.866242		7.73813	0.28535
						7.74104	-0.867255		7.74479	0.287198
						7.74771	-0.868171		7.75146	0.288323
						7.75437	-0.86873		7.75812	0.288971
						7.76104	-0.868909		7.76479	0.289559
						7.76771	-0.869118		7.77146	0.290222
						7.77438	-0.869475		7.77813	0.290424
						7.78104	-0.869855		7.78479	0.290625
						7.78771	-0.870124		7.79146	0.291146
						7.79437	-0.870503		7.79812	0.291787
						7.80104	-0.871129		7.80479	0.291966
						7.80771	-0.871576		7.81146	0.291631
						7.81438	-0.871502		7.81813	0.291422
						7.82104	-0.870943		7.82479	0.29137
						7.82771	-0.870295		7.83146	0.2914
						7.83437	-0.869647		7.83812	0.291362
						7.84104	-0.869207		7.84479	0.291497
						7.84771	-0.868946		7.85146	0.291735
						7.85438	-0.869073		7.85813	0.291631
						7.86104	-0.869557		7.86479	0.291146
						7.86771	-0.870116		7.87146	0.290528
						7.87437	-0.870526		7.87812	0.290029
						7.88104	-0.87072		7.88479	0.289738
						7.88771	-0.870921		7.89146	0.289492
						7.89438	-0.871412		7.89813	0.289261
						7.90104	-0.872359		7.90479	0.288703
						7.90771	-0.873782		7.91146	0.287779
						7.91437	-0.875533		7.91812	0.286527
						7.92104	-0.877343		7.92479	0.285156
						7.92771	-0.878826		7.93146	0.283748
						7.93438	-0.879638		7.93813	0.282794
						7.94104	-0.879705		7.94479	0.282787
						7.94771	-0.879422		7.95146	0.283651
						7.95437	-0.879101		7.95812	0.284888
						7.96104	-0.87896		7.96479	0.286192
						7.96771	-0.879183		7.97146	0.288203
						7.97438	-0.879571		7.97813	0.290744
						7.98104	-0.879884		7.98479	0.293672
						7.98771	-0.879742		7.99146	0.296712
						7.99437	-0.879362		7.99812	0.300303
						8.00104	-0.878774		8.00479	0.304647
						8.00771	-0.878215		8.01146	0.309557
						8.01437	-0.8782		8.01812	0.315472
						8.02104	-0.878699		8.02479	0.322521
						8.02771	-0.879295		8.03146	0.331059
						8.03438	-0.879616		8.03813	0.341021
						8.04104	-0.879876		8.04479	0.352666
						8.04771	-0.879891		8.05146	0.366025
						8.05438	-0.87931		8.05813	0.381008
						8.06104	-0.87861		8.06479	0.397697
						8.06771	-0.878461		8.07146	0.416256
						8.07437	-0.878774		8.07812	0.436902
						8.08104	-0.878982		8.08479	0.459842
						8.08771	-0.879169		8.09146	0.485398
						8.09437	-0.879474		8.09812	0.513934
						8.10104	-0.879638		8.10479	0.545688
						8.10771	-0.879377		8.11146	0.580966
						8.11438	-0.8789		8.11812	0.620067
						8.12104	-0.878558		8.12479	0.662997
						8.12771	-0.878274		8.13146	0.709943
						8.13438	-0.87814		8.13813	0.761241
						8.14104	-0.87814		8.14479	0.817321
						8.14771	-0.878528		8.15146	0.878394
						8.15437	-0.879198		8.15813	0.944987
						8.16104	-0.879839		8.16479	1.0176
						8.16771	-0.880338		8.17146	1.09648
						8.17437	-0.880577		8.17812	1.1818
						8.18104	-0.880867		8.18479	1.27412
						8.18771	-0.881016		8.19146	1.37466
						8.19438	-0.880986		8.19812	1.48366
						8.20104	-0.88089		8.20479	1.60135
						8.20771	-0.880718		8.21146	1.7282
						8.21438	-0.880659		8.21813	1.86478
						8.22104	-0.880636		8.22479	2.01177
						8.22771	-0.880599		8.23146	2.16921
						8.23438	-0.880383		8.23813	2.33773
						8.24104	-0.88039		8.24479	2.5183
						8.24771	-0.881068		8.25146	2.71193
						8.25437	-0.882052		8.25812	2.91952
						8.26104	-0.8827		8.26479	3.14137
						8.26771	-0.882931		8.27146	3.37774
						8.27437	-0.883408		8.27812	3.6291
						8.28104	-0.883944		8.28479	3.89605
						8.28771	-0.88425		8.29146	4.1792
						8.29438	-0.884458		8.29813	4.479
						8.30104	-0.885077		8.30479	4.79584
						8.30771	-0.885986		8.31146	5.13014
						8.31438	-0.886366		8.31813	5.48297
						8.32104	-0.886083		8.32479	5.85505
						8.32771	-0.885472		8.33146	6.24663
						8.33437	-0.884883		8.33812	6.65765
						8.34104	-0.884116		8.34479	7.08845
						8.34771	-0.883058		8.35146	7.53987
						8.35437	-0.882089		8.35812	8.01197
						8.36104	-0.881523		8.36479	8.50432
						8.36771	-0.881121		8.37146	9.01691
						8.37438	-0.880674		8.37813	9.54995
						8.38104	-0.880085		8.38479	10.1034
						8.38771	-0.879325		8.39146	10.6767
						8.39438	-0.878438		8.39813	11.2694
						8.40104	-0.877641		8.40479	11.8812
						8.40771	-0.876911		8.41146	12.5113
						8.41437	-0.875808		8.41812	13.1589
						8.42104	-0.874482		8.42479	13.8237
						8.42771	-0.873275		8.43146	14.5048
						8.43437	-0.872172		8.43812	15.2008
						8.44104	-0.870608		8.44479	15.9108
						8.44771	-0.868782		8.45146	16.6335
						8.45438	-0.867084		8.45813	17.3676
						8.46104	-0.865445		8.46479	18.1115
						8.46771	-0.863835		8.47146	18.8641
						8.47438	-0.862166		8.47813	19.6238
						8.48104	-0.86043		8.48479	20.3889
						8.48771	-0.85815		8.49146	21.158
						8.49437	-0.855461		8.49812	21.9303
						8.50104	-0.852764		8.50479	22.7042
						8.50771	-0.850163		8.51146	23.4775
						8.51437	-0.847489		8.51812	24.2481
						8.52104	-0.844657		8.52479	25.0142
						8.52771	-0.841953		8.53146	25.7739
						8.53438	-0.839084		8.53813	26.5248
						8.54104	-0.836		8.54479	27.2652
						8.54771	-0.83255		8.55146	27.9939
						8.55438	-0.829019		8.55813	28.71
						8.56104	-0.825621		8.56479	29.4123
						8.56771	-0.82244		8.57146	30.0991
						8.57437	-0.819676		8.57812	30.7693
						8.58104	-0.817105		8.58479	31.4218
						8.58771	-0.814728		8.59146	32.0551
						8.59437	-0.812322		8.59812	32.6678
						8.60104	-0.809722		8.60479	33.2591
						8.60771	-0.806771		8.61146	33.8283
						8.61438	-0.803508		8.61812	34.3744
						8.62104	-0.800021		8.62479	34.8967
						8.62771	-0.796415		8.63146	35.395
						8.63438	-0.792794		8.63813	35.869
						8.64104	-0.789136		8.64479	36.3182
						8.64771	-0.785477		8.65146	36.7422
						8.65437	-0.781924		8.65813	37.1408
						8.66104	-0.778534		8.66479	37.5139
						8.66771	-0.77495		8.67146	37.8614
						8.67437	-0.77083		8.67812	38.1839
						8.68104	-0.766523		8.68479	38.4817
						8.68771	-0.76209		8.69146	38.7545
						8.69438	-0.757597		8.69812	39.0022
						8.70104	-0.752814		8.70479	39.2251
						8.70771	-0.747837		8.71146	39.4231
						8.71438	-0.742838		8.71813	39.5965
						8.72104	-0.737637		8.72479	39.7455
						8.72771	-0.732481		8.73146	39.8711
						8.73438	-0.72711		8.73813	39.9738
						8.74104	-0.721425		8.74479	40.0539
						8.74771	-0.715479		8.75146	40.1115
						8.75437	-0.709303		8.75812	40.1464
						8.76104	-0.702739		8.76479	40.159
						8.76771	-0.695556		8.77146	40.1498
						8.77437	-0.688002		8.77812	40.1189
						8.78104	-0.680462		8.78479	40.0663
						8.78771	-0.673011		8.79146	39.9918
						8.79438	-0.665404		8.79813	39.8959
						8.80104	-0.657506		8.80479	39.7782
						8.80771	-0.64946		8.81146	39.6388
						8.81438	-0.640854		8.81813	39.4781
						8.82104	-0.631683		8.82479	39.2968
						8.82771	-0.621609		8.83146	39.0951
						8.83437	-0.611015		8.83812	38.874
						8.84104	-0.600345		8.84479	38.6338
						8.84771	-0.589572		8.85146	38.3746
						8.85437	-0.578687		8.85812	38.0962
						8.86104	-0.566974		8.86479	37.7992
						8.86771	-0.554904		8.87146	37.484
						8.87438	-0.542656		8.87813	37.1509
						8.88104	-0.530176		8.88479	36.8007
						8.88771	-0.517361		8.89146	36.4345
						8.89438	-0.504248		8.89813	36.053
						8.90104	-0.491284		8.90479	35.6568
						8.90771	-0.478245		8.91146	35.2467
						8.91437	-0.46467		8.91812	34.8236
						8.92104	-0.45041		8.92479	34.3878
						8.92771	-0.435099		8.93146	33.9396
						8.93437	-0.418909		8.93812	33.4798
						8.94104	-0.401653		8.94479	33.0093
						8.94771	-0.384018		8.95146	32.529
						8.95438	-0.366762		8.95813	32.0398
						8.96104	-0.349842		8.96479	31.5425
						8.96771	-0.333227		8.97146	31.0384
						8.97438	-0.316642		8.97813	30.5285
						8.98104	-0.300601		8.98479	30.0137
						8.98771	-0.284858		8.99146	29.4945
						8.99437	-0.2691		8.99812	28.9713
						9.00104	-0.253387		9.00479	28.445
						9.00771	-0.237614		9.01146	27.9163
						9.01437	-0.221901		9.01812	27.3859
						9.02104	-0.206247		9.02479	26.8541
						9.02771	-0.190578		9.03146	26.3219
						9.03438	-0.174835		9.03813	25.7904
						9.04104	-0.158928		9.04479	25.2602
						9.04771	-0.143424		9.05146	24.7318
						9.05438	-0.128463		9.05813	24.2055
						9.06104	-0.113808		9.06479	23.6819
						9.06771	-0.0994802		9.07146	23.1616
						9.07437	-0.0858009		9.07812	22.6449
						9.08104	-0.0730231		9.08479	22.1323
						9.08771	-0.0608638		9.09146	21.6239
						9.09437	-0.0489503		9.09812	21.1202
						9.10104	-0.0369474		9.10479	20.622
						9.10771	-0.0251159		9.11146	20.1299
						9.11438	-0.0136495		9.11812	19.6437
						9.12104	-0.00292063		9.12479	19.1639
						9.12771	0.00695139		9.13146	18.6907
						9.13438	0.0156239		9.13813	18.2246
						9.14104	0.0225604		9.14479	17.7655
						9.14771	0.0281334		9.15146	17.3129
						9.15437	0.0329912		9.15813	16.8674
						9.16104	0.0378415		9.16479	16.4288
						9.16771	0.0426322		9.17146	15.9976
						9.17437	0.0471324		9.17812	15.5739
						9.18104	0.0514239		9.18479	15.1578
						9.18771	0.0554547		9.19146	14.7494
						9.19438	0.059098		9.19812	14.3484
						9.20104	0.0622645		9.20479	13.9555
						9.20771	0.065133		9.21146	13.5704
						9.21438	0.0676885		9.21813	13.193
						9.22104	0.0697598		9.22479	12.8235
						9.22771	0.071384		9.23146	12.462
						9.23438	0.0725091		9.23813	12.1084
						9.24104	0.0726953		9.24479	11.7624
						9.24771	0.071682		9.25146	11.4237
						9.25437	0.0698194		9.25812	11.0927
						9.26104	0.0675693		9.26479	10.7694
						9.26771	0.0646785		9.27146	10.4535
						9.27437	0.0608936		9.27812	10.1451
						9.28104	0.0566468		9.28479	9.84403
						9.28771	0.0521615		9.29146	9.55039
						9.29438	0.0475645		9.29813	9.26426
						9.30104	0.0423566		9.30479	8.98509
						9.30771	0.0365376		9.31146	8.71282
						9.31438	0.0303164		9.31813	8.44749
						9.32104	0.0236481		9.32479	8.18899
						9.32771	0.0168383		9.33146	7.93699
						9.33437	0.00923127		9.33812	7.69109
						9.34104	0.00090152		9.34479	7.45139
						9.34771	-0.00778586		9.35146	7.21799
						9.35437	-0.0166148		9.35812	6.99068
						9.36104	-0.0258684		9.36479	6.76963
						9.36771	-0.0361875		9.37146	6.55474
						9.37438	-0.0470877		9.37813	6.34564
						9.38104	-0.0580996		9.38479	6.14221
						9.38771	-0.0692531		9.39146	5.94401
						9.39438	-0.0807941		9.39813	5.75137
						9.40104	-0.0924468		9.40479	5.56381
						9.40771	-0.103854		9.41146	5.3817
						9.41437	-0.115126		9.41812	5.20522
						9.42104	-0.126541		9.42479	5.03451
						9.42771	-0.138171		9.43146	4.86944
						9.43437	-0.150152		9.43812	4.70924
						9.44104	-0.162572		9.44479	4.55377
						9.44771	-0.17564		9.45146	4.40281
						9.45438	-0.189044		9.45813	4.25658
						9.46104	-0.20279		9.46479	4.11467
						9.46771	-0.21679		9.47146	3.97692
						9.47438	-0.230707		9.47813	3.84362
						9.48104	-0.24455		9.48479	3.71473
						9.48771	-0.257984		9.49146	3.59002
						9.49437	-0.271492		9.49812	3.46921
						9.50104	-0.28497		9.50479	3.3526
						9.50771	-0.298403		9.51146	3.24044
						9.51437	-0.311777		9.51812	3.13234
						9.52104	-0.325009		9.52479	3.02793
						9.52771	-0.338502		9.53146	2.92702
						9.53438	-0.352025		9.53813	2.8295
						9.54104	-0.365615		9.54479	2.73507
						9.54771	-0.379317		9.55146	2.64378
						9.55438	-0.393286		9.55813	2.55582
						9.56104	-0.407383		9.56479	2.47122
						9.56771	-0.421047		9.57146	2.38936
						9.57437	-0.434339		9.57812	2.30989
						9.58104	-0.447229		9.58479	2.23288
						9.58771	-0.459619		9.59146	2.15822
						9.59437	-0.471331		9.59812	2.08596
						9.60104	-0.482351		9.60479	2.01638
						9.60771	-0.493228		9.61146	1.94997
						9.61438	-0.503957		9.61812	1.88648
						9.62104	-0.514522		9.62479	1.82546
						9.62771	-0.524938		9.63146	1.7665
						9.63438	-0.535212		9.63813	1.70936
						9.64104	-0.545636		9.64479	1.65383
						9.64771	-0.556067		9.65146	1.59997
						9.65437	-0.566304		9.65813	1.54831
						9.66104	-0.576012		9.66479	1.49883
						9.66771	-0.585087		9.67146	1.45132
						9.67437	-0.593811		9.67812	1.40557
						9.68104	-0.602394		9.68479	1.36179
						9.68771	-0.610791		9.69146	1.31953
						9.69438	-0.619031		9.69812	1.27842
						9.70104	-0.627033		9.70479	1.23828
						9.70771	-0.635117		9.71146	1.19944
						9.71438	-0.643134		9.71813	1.16196
						9.72104	-0.651136		9.72479	1.12586
						9.72771	-0.658862		9.73146	1.09156
						9.73438	-0.66644		9.73813	1.0592
						9.74104	-0.673875		9.74479	1.02864
						9.74771	-0.681259		9.75146	0.999242
						9.75437	-0.688665		9.75812	0.970796
						9.76104	-0.695892		9.76479	0.943013
						9.76771	-0.703007		9.77146	0.915743
						9.77437	-0.71004		9.77812	0.88913
						9.78104	-0.71729		9.78479	0.863731
						9.78771	-0.724286		9.79146	0.839964
						9.79438	-0.730641		9.79813	0.817917
						9.80104	-0.736363		9.80479	0.797309
						9.80771	-0.741638		9.81146	0.777833
						9.81438	-0.746682		9.81813	0.758812
						9.82104	-0.75189		9.82479	0.739999
						9.82771	-0.757433		9.83146	0.7217
						9.83437	-0.763342		9.83812	0.704408
						9.84104	-0.769004		9.84479	0.688329
						9.84771	-0.77448		9.85146	0.67278
						9.85437	-0.779964		9.85812	0.657849
						9.86104	-0.785157		9.86479	0.643879
						9.86771	-0.790007		9.87146	0.630856
						9.87438	-0.794597		9.87813	0.618093
						9.88104	-0.799723		9.88479	0.604987
						9.88771	-0.805303		9.89146	0.592299
						9.89438	-0.810549		9.89813	0.580087
						9.90104	-0.81522		9.90479	0.567868
						9.90771	-0.819422		9.91146	0.555605
						9.91437	-0.823379		9.91812	0.543818
						9.92104	-0.826858		9.92479	0.533044
						9.92771	-0.829957		9.93146	0.522934
						9.93437	-0.833139		9.93812	0.513397
						9.94104	-0.836477		9.94479	0.50427
						9.94771	-0.840165		9.95146	0.495389
						9.95438	-0.844039		9.95813	0.486329
						9.96104	-0.847585		9.96479	0.477403
						9.96771	-0.850298		9.97146	0.468768
						9.97438	-0.852317		9.97813	0.46052
						9.98104	-0.854328		9.98479	0.452586
						9.98771	-0.856318		9.99146	0.444688
						9.99437	-0.858366		9.99812	0.436641
						10.001	-0.860818		10.0048	0.428155
						10.0077	-0.863865		10.0115	0.419647
						10.0144	-0.867262		10.0181	0.41157
						10.021	-0.870287		10.0248	0.404038
						10.0277	-0.873014		10.0315	0.396825
						10.0344	-0.875212		10.0381	0.390023
						10.041	-0.876896		10.0448	0.383861
						10.0477	-0.878371		10.0515	0.378132
						10.0544	-0.87966		10.0581	0.372246
						10.061	-0.880972		10.0648	0.365973
						10.0677	-0.881918		10.0715	0.359885
						10.0744	-0.882842		10.0781	0.354417
						10.081	-0.883907		10.0848	0.349313
						10.0877	-0.884928		10.0915	0.343762
						10.0944	-0.885658		10.0981	0.337824
						10.101	-0.885822		10.1048	0.332206
						10.1077	-0.885703		10.1115	0.326872
						10.1144	-0.885397		10.1181	0.321344
						10.121	-0.885144		10.1248	0.315405
						10.1277	-0.884958		10.1315	0.309929
						10.1344	-0.885196		10.1381	0.305258
						10.141	-0.885874		10.1448	0.301026
						10.1477	-0.886664		10.1515	0.296839
						10.1544	-0.886917		10.1581	0.292815
						10.161	-0.886291		10.1648	0.288934
						10.1677	-0.885025		10.1715	0.284731
						10.1744	-0.883698		10.1781	0.279903
						10.181	-0.882424		10.1848	0.274606
						10.1877	-0.881262		10.1915	0.269748
						10.1944	-0.880405		10.1981	0.265487
						10.201	-0.88004		10.2048	0.261836
						10.2077	-0.880204		10.2115	0.258766
						10.2144	-0.880256		10.2181	0.25636
						10.221	-0.880398		10.2248	0.254281
						10.2277	-0.880525		10.2315	0.251792
						10.2344	-0.880852		10.2381	0.248902
						10.241	-0.881031		10.2448	0.246085
						10.2477	-0.881009		10.2515	0.243783
						10.2544	-0.880495		10.2581	0.24163
						10.261	-0.879288		10.2648	0.239655
						10.2677	-0.877813		10.2715	0.237957
						10.2744	-0.876516		10.2781	0.236601
						10.281	-0.875644		10.2848	0.2352
						10.2877	-0.874572		10.2915	0.233226
						10.2944	-0.873439		10.2981	0.231147
						10.301	-0.872657		10.3048	0.229344
						10.3077	-0.872143		10.3115	0.228085
						10.3144	-0.871502		10.3181	0.226989
						10.321	-0.870608		10.3248	0.226006
						10.3277	-0.870049		10.3315	0.225529
						10.3344	-0.869811		10.3381	0.225574
						10.341	-0.869706		10.3448	0.22579
						10.3477	-0.869602		10.3515	0.225596
						10.3544	-0.869311		10.3581	0.225291
						10.361	-0.868581		10.3648	0.225082
						10.3677	-0.867553		10.3715	0.224896
						10.3744	-0.866495		10.3781	0.224434
						10.381	-0.865526		10.3848	0.223823
						10.3877	-0.864387		10.3915	0.223637
						10.3944	-0.863366		10.3981	0.223748
						10.401	-0.862911		10.4048	0.223875
						10.4077	-0.862762		10.4115	0.22392
						10.4144	-0.862919		10.4181	0.224099
						10.421	-0.862911		10.4248	0.22424
						10.4277	-0.86312		10.4315	0.224106
						10.4344	-0.863321		10.4381	0.223823
						10.441	-0.863522		10.4448	0.223584
						10.4477	-0.863917		10.4515	0.223383
						10.4544	-0.864491		10.4581	0.223234
						10.461	-0.865392		10.4648	0.223257
						10.4677	-0.866212		10.4715	0.223398
						10.4744	-0.866942		10.4781	0.223354
						10.481	-0.867404		10.4848	0.223055
						10.4877	-0.867561		10.4915	0.222541
						10.4944	-0.867434		10.4981	0.221796
						10.501	-0.867389		10.5048	0.22082
						10.5077	-0.867873		10.5115	0.219762
						10.5144	-0.868842		10.5181	0.218704
						10.521	-0.870273		10.5248	0.217631
						10.5277	-0.871919		10.5315	0.216581
						10.5344	-0.873491		10.5381	0.21562
						10.541	-0.874639		10.5448	0.214718
						10.5477	-0.875168		10.5515	0.214003
						10.5544	-0.875175		10.5581	0.213459
						10.561	-0.874832		10.5648	0.212967
						10.5677	-0.874661		10.5715	0.212304
						10.5744	-0.875056		10.5781	0.211366
						10.581	-0.876151		10.5848	0.210114
						10.5877	-0.877894		10.5915	0.208415
						10.5944	-0.880405		10.5981	0.206523
						10.601	-0.883184		10.6048	0.204727
						10.6077	-0.885613		10.6115	0.203244
						10.6144	-0.887491		10.6181	0.201896
						10.621	-0.889033		10.6248	0.20057
						10.6277	-0.890069		10.6315	0.199176
						10.6344	-0.890478		10.6381	0.197671
						10.641	-0.890702		10.6448	0.196077
						10.6477	-0.891291		10.6515	0.194639
						10.6544	-0.892095		10.6581	0.193425
						10.661	-0.892527		10.6648	0.192292
						10.6677	-0.892833		10.6715	0.190996
						10.6744	-0.893079		10.6781	0.189386
						10.681	-0.893287		10.6848	0.18765
						10.6877	-0.893049		10.6915	0.185691
						10.6944	-0.892602		10.6981	0.183612
						10.701	-0.892363		10.7048	0.181556
						10.7077	-0.892207		10.7115	0.179961
						10.7144	-0.892065		10.7181	0.178896
						10.721	-0.891827		10.7248	0.17827
						10.7277	-0.891678		10.7315	0.177547
						10.7344	-0.891306		10.7381	0.17646
						10.741	-0.89027		10.7448	0.175022
						10.7477	-0.888795		10.7515	0.173457
						10.7544	-0.887342		10.7581	0.171721
						10.761	-0.886112		10.7648	0.169568
						10.7677	-0.884958		10.7715	0.167094
						10.7744	-0.883728		10.7781	0.164732
						10.781	-0.883125		10.7848	0.16281
						10.7877	-0.883035		10.7915	0.161268
						10.7944	-0.883073		10.7981	0.160277
						10.801	-0.882812		10.8048	0.159726
						10.8077	-0.882298		10.8115	0.15983
						10.8144	-0.882059		10.8181	0.160329
						10.821	-0.881486		10.8248	0.161096
						10.8277	-0.880376		10.8315	0.161663
						10.8344	-0.878543		10.8381	0.161737
						10.841	-0.876576		10.8448	0.161245
						10.8477	-0.874706		10.8515	0.160269
						10.8544	-0.872873		10.8581	0.159137
						10.861	-0.871338		10.8648	0.158057
						10.8677	-0.870362		10.8715	0.156872
						10.8744	-0.870042		10.8781	0.155613
						10.881	-0.86987		10.8848	0.154637
						10.8877	-0.869602		10.8915	0.154264
						10.8944	-0.869252		10.8981	0.154331
						10.901	-0.868902		10.9048	0.154294
						10.9077	-0.868551		10.9115	0.154518
						10.9144	-0.868313		10.9181	0.155151
						10.921	-0.868037		10.9248	0.156239
						10.9277	-0.86768		10.9315	0.157364
						10.9344	-0.867009		10.9381	0.15825
						10.941	-0.866301		10.9448	0.159092
						10.9477	-0.865646		10.9515	0.159793
						10.9544	-0.865139		10.9581	0.160471
						10.961	-0.865102		10.9648	0.161029
						10.9677	-0.865638		10.9715	0.16138
						10.9744	-0.866398		10.9781	0.161611
						10.981	-0.866927		10.9848	0.162065
						10.9877	-0.867248		10.9915	0.163227
						10.9944	-0.867657		10.9981	0.164881
						11.001	-0.867918		11.0048	0.166684
						11.0077	-0.86794		11.0115	0.16851
						11.0144	-0.868283		11.0181	0.170439
						11.021	-0.869386		11.0248	0.172019
						11.0277	-0.870846		11.0315	0.172883
						11.0344	-0.872053		11.0381	0.173226
						11.041	-0.873148		11.0448	0.173591
						11.0477	-0.874586		11.0515	0.174306
						11.0544	-0.876151		11.0581	0.175007
						11.061	-0.877433		11.0648	0.1757
						11.0677	-0.878356		11.0715	0.176646
						11.0744	-0.879407		11.0781	0.178181
						11.081	-0.8808		11.0848	0.180125
						11.0877	-0.882037		11.0915	0.18198
						11.0944	-0.883214		11.0981	0.183925
						11.101	-0.884362		11.1048	0.186205
						11.1077	-0.885859		11.1115	0.188515
						11.1144	-0.887543		11.1181	0.190459
						11.121	-0.889152		11.1248	0.192113
						11.1277	-0.890806		11.1315	0.193745
						11.1344	-0.892259		11.1381	0.19522
						11.141	-0.893682		11.1448	0.196308
						11.1477	-0.895232		11.1515	0.197284
						11.1544	-0.896864		11.1581	0.198178
						11.161	-0.898711		11.1648	0.198506
						11.1677	-0.900783		11.1715	0.198372
						11.1744	-0.902846		11.1781	0.198051
						11.181	-0.904568		11.1848	0.19785
						11.1877	-0.90573		11.1915	0.197537
						11.1944	-0.906654		11.1981	0.197105
						11.201	-0.907674		11.2048	0.196941
						11.2077	-0.908658		11.2115	0.196874
						11.2144	-0.909775		11.2181	0.196755
						11.221	-0.911005		11.2248	0.196539
						11.2277	-0.912368		11.2315	0.196323
						11.2344	-0.913553		11.2381	0.196099
						11.241	-0.914246		11.2448	0.195533
						11.2477	-0.914827		11.2515	0.194699
						11.2544	-0.915736		11.2581	0.193998
						11.261	-0.916906		11.2648	0.193283
						11.2677	-0.917867		11.2715	0.192322
						11.2744	-0.918508		11.2781	0.190921
						11.281	-0.918962		11.2848	0.189446
						11.2877	-0.919268		11.2915	0.188045
						11.2944	-0.919305		11.2981	0.186577
						11.301	-0.919603		11.3048	0.185087
						11.3077	-0.9204		11.3115	0.183739
						11.3144	-0.921465		11.3181	0.182688
						11.321	-0.922412		11.3248	0.181973
						11.3277	-0.92297		11.3315	0.181846
						11.3344	-0.923254		11.3381	0.182211
						11.341	-0.922993		11.3448	0.182666
						11.3477	-0.922509		11.3515	0.183113
						11.3544	-0.92227		11.3581	0.183336
						11.361	-0.922725		11.3648	0.183493
						11.3677	-0.92379		11.3715	0.183359
						11.3744	-0.924766		11.3781	0.183217
						11.381	-0.925161		11.3848	0.18321
						11.3877	-0.925042		11.3915	0.183113
						11.3944	-0.924639		11.3981	0.18312
						11.401	-0.924058		11.4048	0.183217
						11.4077	-0.923239		11.4115	0.183627
						11.4144	-0.922598		11.4181	0.184104
						11.421	-0.922553		11.4248	0.184506
						11.4277	-0.922903		11.4315	0.185184
						11.4344	-0.923403		11.4381	0.186324
						11.441	-0.923656		11.4448	0.187851
						11.4477	-0.923857		11.4515	0.189304
						11.4544	-0.924051		11.4581	0.19034
						11.461	-0.924319		11.4648	0.191219
						11.4677	-0.924729		11.4715	0.191741
						11.4744	-0.925019		11.4781	0.191651
						11.481	-0.925474		11.4848	0.191018
						11.4877	-0.92566		11.4915	0.190444
						11.4944	-0.925347		11.4981	0.190489
						11.501	-0.924498		11.5048	0.190973
						11.5077	-0.923589		11.5115	0.191927
						11.5144	-0.923164		11.5181	0.193439
						11.521	-0.922687		11.5248	0.195161
						11.5277	-0.922225		11.5315	0.196755
						11.5344	-0.922054		11.5381	0.198059
						11.541	-0.922352		11.5448	0.199571
						11.5477	-0.922516		11.5515	0.200875
						11.5544	-0.922196		11.5581	0.201523
						11.561	-0.92186		11.5648	0.201628
						11.5677	-0.922076		11.5715	0.201568
						11.5744	-0.922389		11.5781	0.201516
						11.581	-0.922441		11.5848	0.201166
						11.5877	-0.922188		11.5915	0.201069
						11.5944	-0.921652		11.5981	0.20162
						11.601	-0.920892		11.6048	0.202477
						11.6077	-0.919983		11.6115	0.202969
						11.6144	-0.919499		11.6181	0.202969
						11.621	-0.919566		11.6248	0.202805
						11.6277	-0.919886		11.6315	0.202537
						11.6344	-0.920348		11.6381	0.202224
						11.641	-0.920787		11.6448	0.202201
						11.6477	-0.920989		11.6515	0.202477
						11.6544	-0.920959		11.6581	0.202663
						11.661	-0.920944		11.6648	0.202537
						11.6677	-0.921153		11.6715	0.202164
						11.6744	-0.921354		11.6781	0.201426
						11.681	-0.921592		11.6848	0.200056
						11.6877	-0.92192		11.6915	0.198312
						11.6944	-0.922203		11.6981	0.196643
						11.701	-0.922211		11.7048	0.195161
						11.7077	-0.922143		11.7115	0.193603
						11.7144	-0.922367		11.7181	0.191942
						11.721	-0.922844		11.7248	0.190645
						11.7277	-0.923455		11.7315	0.189885
						11.7344	-0.923939		11.7381	0.189543
						11.741	-0.924371		11.7448	0.189133
						11.7477	-0.924818		11.7515	0.188626
						11.7544	-0.925206		11.7581	0.188105
						11.761	-0.925496		11.7648	0.187583
						11.7677	-0.92563		11.7715	0.186853
						11.7744	-0.925727		11.7781	0.185855
						11.781	-0.925831		11.7848	0.18473
						11.7877	-0.926219		11.7915	0.183672
						11.7944	-0.927053		11.7981	0.182815
						11.801	-0.928298		11.8048	0.181966
						11.8077	-0.929646		11.8115	0.181049
						11.8144	-0.931114		11.8181	0.180066
						11.821	-0.932537		11.8248	0.179224
						11.8277	-0.93358		11.8315	0.178508
						11.8344	-0.933826		11.8381	0.177942
						11.841	-0.933439		11.8448	0.17757
						11.8477	-0.932962		11.8515	0.177234
						11.8544	-0.932798		11.8581	0.176601
						11.861	-0.932984		11.8648	0.175737
						11.8677	-0.933371		11.8715	0.17482
						11.8744	-0.93367		11.8781	0.173807
						11.881	-0.933744		11.8848	0.172712
						11.8877	-0.933431		11.8915	0.171982
						11.8944	-0.932626		11.8981	0.172034
						11.901	-0.931628		11.9048	0.172667
						11.9077	-0.930719		11.9115	0.173397
						11.9144	-0.930257		11.9181	0.17412
						11.921	-0.929937		11.9248	0.17482
						11.9277	-0.929371		11.9315	0.175223
						11.9344	-0.928573		11.9381	0.175208
						11.941	-0.927471		11.9448	0.174604
						11.9477	-0.925988		11.9515	0.173762
						11.9544	-0.924215		11.9581	0.172906
						11.961	-0.922367		11.9648	0.172086
						11.9677	-0.920638		11.9715	0.17181
						11.9744	-0.918806		11.9781	0.172511
						11.981	-0.916958		11.9848	0.173934
						11.9877	-0.915244		11.9915	0.175379
						11.9944	-0.913389		11.9981	0.176452
						12.001	-0.911072		12.0048	0.177406
						12.0077	-0.908628		12.0115	0.17786
						12.0144	-0.906438		12.0181	0.177354
						12.021	-0.904486		12.0248	0.176586
						12.0277	-0.902578		12.0315	0.176273
						12.0344	-0.900939		12.0381	0.176348
						12.041	-0.899859		12.0448	0.176556
						12.0477	-0.898883		12.0515	0.177108
						12.0544	-0.897437		12.0581	0.178166
						12.061	-0.895463		12.0648	0.179619
						12.0677	-0.892982		12.0715	0.181407
						12.0744	-0.890158		12.0781	0.183746
						12.081	-0.887193		12.0848	0.186265
						12.0877	-0.884496		12.0915	0.188403
						12.0944	-0.882581		12.0981	0.190377
						12.101	-0.881039		12.1048	0.19221
						12.1077	-0.879817		12.1115	0.193983
						12.1144	-0.878818		12.1181	0.195585
						12.121	-0.878058		12.1248	0.197366
						12.1277	-0.877224		12.1315	0.199705
						12.1344	-0.875756		12.1381	0.202306
						12.141	-0.874035		12.1448	0.205241
						12.1477	-0.872344		12.1515	0.208214
						12.1544	-0.870772		12.1581	0.211269
						12.161	-0.869289		12.1648	0.214234
						12.1677	-0.867903		12.1715	0.217319
						12.1744	-0.866897		12.1781	0.220723
						12.181	-0.866115		12.1848	0.224195
						12.1877	-0.865281		12.1915	0.227876
						12.1944	-0.864081		12.1981	0.231765
						12.201	-0.862211		12.2048	0.236124
						12.2077	-0.859872		12.2115	0.240326
						12.2144	-0.857204		12.2181	0.244305
						12.221	-0.854507		12.2248	0.248179
						12.2277	-0.851594		12.2315	0.252321
						12.2344	-0.848293		12.2381	0.25709
						12.241	-0.844993		12.2448	0.262089
						12.2477	-0.841878		12.2515	0.266984
						12.2544	-0.839092		12.2581	0.271268
						12.261	-0.836283		12.2648	0.275329
						12.2677	-0.8334		12.2715	0.279278
						12.2744	-0.830866		12.2781	0.282682
						12.281	-0.828296		12.2848	0.285275
						12.2877	-0.825472		12.2915	0.287652
						12.2944	-0.821911		12.2981	0.290699
						12.301	-0.817895		12.3048	0.294149
						12.3077	-0.813924		12.3115	0.297345
						12.3144	-0.80996		12.3181	0.300504
						12.321	-0.806071		12.3248	0.304304
						12.3277	-0.802092		12.3315	0.308573
						12.3344	-0.79824		12.3381	0.312768
						12.341	-0.79447		12.3448	0.316791
						12.3477	-0.790551		12.3515	0.321142
						12.3544	-0.786357		12.3581	0.325613
						12.361	-0.781678		12.3648	0.330023
						12.3677	-0.776559		12.3715	0.334494
						12.3744	-0.77118		12.3781	0.338994
						12.381	-0.765748		12.3848	0.343487
						12.3877	-0.760093		12.3915	0.347599
						12.3944	-0.754014		12.3981	0.351615
						12.401	-0.747964		12.4048	0.35581
						12.4077	-0.741892		12.4115	0.360541
						12.4144	-0.735514		12.4181	0.36604
						12.421	-0.728399		12.4248	0.372
						12.4277	-0.720851		12.4315	0.378281
						12.4344	-0.713482		12.4381	0.384629
						12.441	-0.706322		12.4448	0.390694
						12.4477	-0.699304		12.4515	0.396259
						12.4544	-0.692204		12.4581	0.401296
						12.461	-0.684887		12.4648	0.40628
						12.4677	-0.677295		12.4715	0.411265
						12.4744	-0.669248		12.4781	0.416256
						12.481	-0.660926		12.4848	0.421524
						12.4877	-0.652574		12.4915	0.427321
						12.4944	-0.644363		12.4981	0.433631
						12.501	-0.63628		12.5048	0.43989
						12.5077	-0.628129		12.5115	0.446185
						12.5144	-0.619769		12.5181	0.452876
						12.521	-0.61094		12.5248	0.460185
						12.5277	-0.601299		12.5315	0.467688
						12.5344	-0.591196		12.5381	0.475198
						12.541	-0.58122		12.5448	0.483215
						12.5477	-0.571586		12.5515	0.491962
						12.5544	-0.56193		12.5581	0.50094
						12.561	-0.551909		12.5648	0.509471
						12.5677	-0.542082		12.5715	0.517629
						12.5744	-0.532344		12.5781	0.525631
						12.581	-0.52233		12.5848	0.533484
						12.5877	-0.511669		12.5915	0.541091
						12.5944	-0.500798		12.5981	0.548758
						12.601	-0.490457		12.6048	0.556655
						12.6077	-0.480518		12.6115	0.564829
						12.6144	-0.470594		12.6181	0.573225
						12.621	-0.460766		12.6248	0.581913
						12.6277	-0.451334		12.6315	0.590608
						12.6344	-0.442363		12.6381	0.599138
						12.641	-0.432946		12.6448	0.607692
						12.6477	-0.422798		12.6515	0.616409
						12.6544	-0.411898		12.6581	0.625066
						12.661	-0.400461		12.6648	0.633061
						12.6677	-0.388689		12.6715	0.640556
						12.6744	-0.376634		12.6781	0.64794
						12.681	-0.364847		12.6848	0.655606
						12.6877	-0.353388		12.6915	0.663206
						12.6944	-0.342906		12.6981	0.670612
						12.701	-0.333153		12.7048	0.677943
						12.7077	-0.323877		12.7115	0.68555
						12.7144	-0.314653		12.7181	0.693411
						12.721	-0.305526		12.7248	0.70104
						12.7277	-0.296868		12.7315	0.708356
						12.7344	-0.288486		12.7381	0.715315
						12.741	-0.280365		12.7448	0.722133
						12.7477	-0.272244		12.7515	0.728637
						12.7544	-0.264287		12.7581	0.734769
						12.761	-0.256643		12.7648	0.740454
						12.7677	-0.24917		12.7715	0.74552
						12.7744	-0.241794		12.7781	0.750266
						12.781	-0.234343		12.7848	0.755005
						12.7877	-0.227444		12.7915	0.759549
						12.7944	-0.220828		12.7981	0.76358
						12.801	-0.214286		12.8048	0.767119
						12.8077	-0.207715		12.8115	0.77074
						12.8144	-0.201315		12.8181	0.774585
						12.821	-0.195421		12.8248	0.778325
						12.8277	-0.189796		12.8315	0.781924
						12.8344	-0.184923		12.8381	0.785165
						12.841	-0.180729		12.8448	0.787891
						12.8477	-0.176832		12.8515	0.790186
						12.8544	-0.172704		12.8581	0.792108
						12.861	-0.16854		12.8648	0.794224
						12.8677	-0.164479		12.8715	0.796616
						12.8744	-0.160396		12.8781	0.799276
						12.881	-0.156157		12.8848	0.80213
						12.8877	-0.15226		12.8915	0.804871
						12.8944	-0.149183		12.8981	0.807591
						12.901	-0.146583		12.9048	0.809804
						12.9077	-0.144288		12.9115	0.811391
						12.9144	-0.142388		12.9181	0.812821
						12.921	-0.14098		12.9248	0.814743
						12.9277	-0.139795		12.9315	0.817187
						12.9344	-0.138685		12.9381	0.819452
						12.941	-0.13791		12.9448	0.821151
						12.9477	-0.137359		12.9515	0.822425
						12.9544	-0.136599		12.9581	0.823312
						12.961	-0.13569		12.9648	0.823632
						12.9677	-0.134997		12.9715	0.823356
						12.9744	-0.134706		12.9781	0.822596
						12.981	-0.134535		12.9848	0.821821
						12.9877	-0.134505		12.9915	0.820972
						12.9944	-0.135034		12.9981	0.820033
						13.001	-0.135936		13.0048	0.818804
						13.0077	-0.137143		13.0115	0.817567
						13.0144	-0.138231		13.0181	0.816628
						13.021	-0.139795		13.0248	0.81563
						13.0277	-0.141948		13.0315	0.814326
						13.0344	-0.144444		13.0381	0.812672
						13.041	-0.147544		13.0448	0.810876
						13.0477	-0.150941		13.0515	0.808947
						13.0544	-0.154845		13.0581	0.806786
						13.061	-0.158697		13.0648	0.804678
						13.0677	-0.162497		13.0715	0.802882
						13.0744	-0.166729		13.0781	0.800908
						13.081	-0.171289		13.0848	0.798725
						13.0877	-0.176273		13.0915	0.796206
						13.0944	-0.18128		13.0981	0.793986
						13.101	-0.186622		13.1048	0.792086
						13.1077	-0.192426		13.1115	0.790156
						13.1144	-0.198454		13.1181	0.788487
						13.121	-0.204362		13.1248	0.786848
						13.1277	-0.210181		13.1315	0.785135
						13.1344	-0.216514		13.1381	0.782721
						13.141	-0.223286		13.1448	0.779636
						13.1477	-0.229999		13.1515	0.776492
						13.1544	-0.236385		13.1581	0.773467
						13.161	-0.242814		13.1648	0.770599
						13.1677	-0.249498		13.1715	0.767849
						13.1744	-0.256285		13.1781	0.76513
						13.181	-0.26302		13.1848	0.762604
						13.1877	-0.270292		13.1915	0.760071
						13.1944	-0.277996		13.1981	0.757657
						13.201	-0.285856		13.2048	0.755422
						13.2077	-0.293545		13.2115	0.753216
						13.2144	-0.3011		13.2181	0.750922
						13.221	-0.308685		13.2248	0.748292
						13.2277	-0.315927		13.2315	0.745453
						13.2344	-0.323154		13.2381	0.742279
						13.241	-0.330538		13.2448	0.738673
						13.2477	-0.338338		13.2515	0.734881
						13.2544	-0.346601		13.2581	0.731178
						13.261	-0.355147		13.2648	0.727586
						13.2677	-0.363655		13.2715	0.723891
						13.2744	-0.372015		13.2781	0.720121
						13.281	-0.380471		13.2848	0.716381
						13.2877	-0.388913		13.2915	0.712775
						13.2944	-0.397108		13.2981	0.709243
						13.301	-0.404865		13.3048	0.705861
						13.3077	-0.412546		13.3115	0.702269
						13.3144	-0.42028		13.3181	0.69841
[truncated: 1,002 more rows]

## Sheet: Figure 4e
% Intensity (Instrument setting)	kobs
10	1.0582	1.284	1.272
20	1.9414	2.02	1.8994
30	2.545	2.5854	2.3756
40	3.958	3.964	3.9634
50	5.271	4.6458	3.9916
100		9.1672	8.2608

## Sheet: Figure 4f
t (ns)	SpEnT1.0 - O2		t (ns)	SpEnT1.3 + O2		t (ns)	SpEnT1.3 - O2		t (ns)	TX - O2
0	1		0	1		0	1		0	1
100	0.962986		200	0.88		200	0.889		100	0.98
200	0.91879		400	0.824		400	0.824		200	0.947
300	0.88376		600	0.778		600	0.783		300	0.909
400	0.852155		800	0.759		800	0.766		400	0.868
500	0.825776		1000	0.736		1000	0.748		500	0.834
600	0.801308		1200	0.732		1200	0.736		600	0.795
700	0.777837		1400	0.721		1400	0.726		700	0.759
800	0.757681		1600	0.714		1600	0.716		800	0.73
900	0.740735		1800	0.696		1800	0.706		900	0.698
1000	0.720469		2000	0.681		2000	0.7		1000	0.669
1100	0.706178		2200	0.697		2200	0.699		1100	0.643
1200	0.689548		2400	0.678		2400	0.692		1200	0.611
1300	0.678587		2600	0.673		2600	0.689		1300	0.588
1400	0.66639		2800	0.674		2800	0.681		1400	0.563
1500	0.652506		3000	0.655		3000	0.667		1500	0.542
1600	0.639175		3200	0.662		3200	0.671		1600	0.522
1700	0.627486		3400	0.654		3400	0.657		1700	0.502
1800	0.615089		3600	0.641		3600	0.651		1800	0.485
1900	0.603664		3800	0.626		3800	0.647		1900	0.465
2000	0.597229		4000	0.627		4000	0.638		2000	0.449
2100	0.581363		4200	0.627		4200	0.642		2100	0.433
2200	0.573848		4400	0.629		4400	0.631		2200	0.421
2300	0.563795		4600	0.62		4600	0.632		2300	0.406
2400	0.557152		4800	0.613		4800	0.623		2400	0.392
2500	0.543958		5000	0.615		5000	0.62		2500	0.382
2600	0.536279		5200	0.609		5200	0.621		2600	0.367
2700	0.526688		5400	0.6		5400	0.613		2700	0.355
2800	0.516416		5600	0.594		5600	0.609		2800	0.343
2900	0.508865		5800	0.595		5800	0.6		2900	0.332
3000	0.500814		6000	0.59		6000	0.6		3000	0.319
3100	0.491372		6200	0.583		6200	0.596		3100	0.31
3200	0.485411		6400	0.588		6400	0.597		3200	0.301
3300	0.473575		6600	0.582		6600	0.587		3300	0.289
3400	0.469394		6800	0.567		6800	0.589		3400	0.283
3500	0.465083		7000	0.573		7000	0.572		3500	0.272
3600	0.454879		7200	0.56		7200	0.574		3600	0.262
3700	0.448658		7400	0.57		7400	0.577		3700	0.258
3800	0.440834		7600	0.562		7600	0.573		3800	0.249
3900	0.435468		7800	0.561		7800	0.568		3900	0.24
4000	0.426685		8000	0.547		8000	0.554		4000	0.235
4100	0.421333		8200	0.552		8200	0.559		4100	0.228
4200	0.412114		8400	0.547		8400	0.549		4200	0.22
4300	0.410984		8600	0.539		8600	0.547		4300	0.216
4400	0.404237		8800	0.55		8800	0.538		4400	0.209
4500	0.396762		9000	0.547		9000	0.545		4500	0.201
4600	0.393203		9200	0.536		9200	0.539		4600	0.195
4700	0.387373		9400	0.53		9400	0.542		4700	0.191
4800	0.38347		9600	0.526		9600	0.53		4800	0.186
4900	0.37737		9800	0.522		9800	0.531		4900	0.179
5000	0.373792		10000	0.51		10000	0.519		5000	0.175
5100	0.368727		10200	0.511		10200	0.521		5100	0.168
5200	0.362309		10400	0.516		10400	0.518		5200	0.165
5300	0.357806		10600	0.515		10600	0.515		5300	0.161
5400	0.354125		10800	0.514		10800	0.509		5400	0.158
5500	0.347999		11000	0.52		11000	0.504		5500	0.153
5600	0.345566		11200	0.508		11200	0.507		5600	0.152
5700	0.338484		11400	0.5		11400	0.507		5700	0.146
5800	0.339121		11600	0.504		11600	0.503		5800	0.143
5900	0.329394		11800	0.495		11800	0.501		5900	0.139
6000	0.328476		12000	0.489		12000	0.497		6000	0.136
6100	0.319593		12200	0.494		12200	0.49		6100	0.131
6200	0.31706		12400	0.495		12400	0.491		6200	0.128
6300	0.31473		12600	0.495		12600	0.492		6300	0.126
6400	0.310697		12800	0.487		12800	0.481		6400	0.122
6500	0.307407		13000	0.484		13000	0.484		6500	0.12
6600	0.303238		13200	0.476		13200	0.476		6600	0.118
6700	0.302381		13400	0.468		13400	0.482		6700	0.114
6800	0.295997		13600	0.486		13600	0.475		6800	0.112
6900	0.291192		13800	0.478		13800	0.471		6900	0.108
7000	0.28959		14000	0.471		14000	0.462		7000	0.107
7100	0.286982		14200	0.471		14200	0.457		7100	0.102
7200	0.284502		14400	0.464		14400	0.464		7200	0.102
7300	0.280637		14600	0.463		14600	0.454		7300	0.0976
7400	0.275711		14800	0.454		14800	0.462		7400	0.0956
7500	0.273938		15000	0.46		15000	0.455		7500	0.0939
7600	0.269827		15200	0.466		15200	0.455		7600	0.0906
7700	0.271056		15400	0.455		15400	0.446		7700	0.0901
7800	0.264711		15600	0.45		15600	0.444		7800	0.0853
7900	0.266407		15800	0.449		15800	0.439		7900	0.0834
8000	0.259698		16000	0.442		16000	0.446		8000	0.0822
8100	0.257684		16200	0.441		16200	0.435		8100	0.0782
8200	0.253409		16400	0.448		16400	0.444		8200	0.0773
8300	0.254964		16600	0.44		16600	0.434		8300	0.0764
8400	0.251198		16800	0.434		16800	0.434		8400	0.0755
8500	0.250391		17000	0.441		17000	0.435		8500	0.0745
8600	0.245285		17200	0.44		17200	0.437		8600	0.0741
8700	0.242603		17400	0.427		17400	0.421		8700	0.0689
8800	0.240486		17600	0.425		17600	0.427		8800	0.0688
8900	0.238575		17800	0.428		17800	0.425		8900	0.0668
9000	0.234682		18000	0.432		18000	0.421		9000	0.0657
9100	0.231244		18200	0.426		18200	0.416		9100	0.0644
9200	0.228648		18400	0.413		18400	0.421		9200	0.0629
9300	0.225365		18600	0.425		18600	0.416		9300	0.0603
9400	0.22508		18800	0.428		18800	0.408		9400	0.0605
9500	0.222983		19000	0.411		19000	0.407		9500	0.0586
9600	0.220114		19200	0.409		19200	0.405		9600	0.0581
9700	0.220362		19400	0.412		19400	0.404		9700	0.0568
9800	0.21736		19600	0.421		19600	0.4		9800	0.0544
9900	0.216989		19800	0.403		19800	0.395		9900	0.0543
10000	0.212517		20000	0.398		20000	0.396		10000	0.0533
10100	0.210946		20200	0.407		20200	0.393		10100	0.0536
10200	0.208791		20400	0.405		20400	0.398		10200	0.0507
10300	0.20712		20600	0.401		20600	0.387		10300	0.0494
10400	0.203857		20800	0.397		20800	0.39		10400	0.0491
10500	0.202063		21000	0.4		21000	0.384		10500	0.0482
10600	0.201053		21200	0.401		21200	0.381		10600	0.0441
10700	0.200086		21400	0.398		21400	0.385		10700	0.045
10800	0.201258		21600	0.387		21600	0.381		10800	0.0451
10900	0.196583		21800	0.404		21800	0.375		10900	0.0435
11000	0.191959		22000	0.392		22000	0.377		11000	0.0421
11100	0.196569		22200	0.39		22200	0.376		11100	0.0408
11200	0.191278		22400	0.385		22400	0.375		11200	0.0417
11300	0.190534		22600	0.376		22600	0.373		11300	0.0392
11400	0.185535		22800	0.381		22800	0.364		11400	0.0362
11500	0.186238		23000	0.381		23000	0.366		11500	0.0391
11600	0.185225		23200	0.381		23200	0.371		11600	0.0365
11700	0.183512		23400	0.381		23400	0.367		11700	0.0359
11800	0.180639		23600	0.379		23600	0.367		11800	0.0366
11900	0.181293		23800	0.377		23800	0.36		11900	0.0365
12000	0.177061		24000	0.368		24000	0.353		12000	0.0362
12100	0.179239		24200	0.376		24200	0.353		12100	0.0361
12200	0.173867		24400	0.371		24400	0.35		12200	0.0318
12300	0.174123		24600	0.378		24600	0.355		12300	0.0312
12400	0.174876		24800	0.371		24800	0.355		12400	0.0319
12500	0.172748		25000	0.37		25000	0.347		12500	0.0303
12600	0.172981		25200	0.373		25200	0.345		12600	0.031
12700	0.167818		25400	0.369		25400	0.347		12700	0.0288
12800	0.167181		25600	0.372		25600	0.349		12800	0.0293
12900	0.166867		25800	0.361		25800	0.343		12900	0.0272
13000	0.164994		26000	0.359		26000	0.339		13000	0.0279
13100	0.162615		26200	0.36		26200	0.34		13100	0.0279
13200	0.16209		26400	0.367		26400	0.332		13200	0.0268
13300	0.160738		26600	0.348		26600	0.343		13300	0.0254
13400	0.159255		26800	0.356		26800	0.335		13400	0.0264
13500	0.158828		27000	0.359		27000	0.333		13500	0.0268
13600	0.158466		27200	0.34		27200	0.332		13600	0.0252
13700	0.157633		27400	0.353		27400	0.33		13700	0.0246
13800	0.156351		27600	0.341		27600	0.331		13800	0.0247
13900	0.151725		27800	0.352		27800	0.321		13900	0.0234
14000	0.152116		28000	0.35		28000	0.33		14000	0.0248
14100	0.153835		28200	0.356		28200	0.323		14100	0.0217
14200	0.15365		28400	0.344		28400	0.32		14200	0.0204
14300	0.148958		28600	0.357		28600	0.323		14300	0.0203
14400	0.150171		28800	0.342		28800	0.324		14400	0.021
14500	0.148594		29000	0.35		29000	0.324		14500	0.0196
14600	0.148825		29200	0.347		29200	0.315		14600	0.0198
14700	0.144193		29400	0.33		29400	0.321		14700	0.021
14800	0.145848		29600	0.335		29600	0.315		14800	0.0204
14900	0.144501		29800	0.331		29800	0.318		14900	0.0169
15000	0.143084		30000	0.334		30000	0.306		15000	0.0194
15100	0.141437		30200	0.331		30200	0.307		15100	0.0182
15200	0.138261		30400	0.337		30400	0.314		15200	0.0188
15300	0.140039		30600	0.335		30600	0.316		15300	0.0166
15400	0.1374		30800	0.329		30800	0.303		15400	0.0187
15500	0.135626		31000	0.331		31000	0.306		15500	0.0183
15600	0.136497		31200	0.326		31200	0.308		15600	0.0177
15700	0.136588		31400	0.329		31400	0.302		15700	0.0178
15800	0.133085		31600	0.321		31600	0.307		15800	0.016
15900	0.131786		31800	0.323		31800	0.299		15900	0.0162
16000	0.133546		32000	0.331		32000	0.302		16000	0.0158
16100	0.132711		32200	0.332		32200	0.292		16100	0.0161
16200	0.130698		32400	0.324		32400	0.302		16200	0.0148
16300	0.134706		32600	0.312		32600	0.296		16300	0.0139
16400	0.12886		32800	0.321		32800	0.292		16400	0.0157
16500	0.13062		33000	0.321		33000	0.288		16500	0.0148
16600	0.12798		33200	0.308		33200	0.292		16600	0.0143
16700	0.12919		33400	0.32		33400	0.293		16700	0.0141
16800	0.126258		33600	0.312		33600	0.28		16800	0.0142
16900	0.126416		33800	0.329		33800	0.288		16900	0.0138
17000	0.123907		34000	0.31		34000	0.287		17000	0.0113
17100	0.124478		34200	0.303		34200	0.287		17100	0.0129
17200	0.126688		34400	0.308		34400	0.291		17200	0.0118
17300	0.118718		34600	0.3		34600	0.277		17300	0.0101
17400	0.118664		34800	0.319		34800	0.284		17400	0.00908
17500	0.121523		35000	0.304		35000	0.284		17500	0.00966
17600	0.122342		35200	0.307		35200	0.275		17600	0.0108
17700	0.118038		35400	0.292		35400	0.278		17700	0.0135
17800	0.115028		35600	0.297		35600	0.272		17800	0.0109
17900	0.116463		35800	0.306		35800	0.276		17900	0.0101
18000	0.116322		36000	0.308		36000	0.276		18000	0.00986
18100	0.116632		36200	0.298		36200	0.275		18100	0.00897
18200	0.116437		36400	0.303		36400	0.273		18200	0.0107
18300	0.116717		36600	0.294		36600	0.264		18300	0.00964
18400	0.115738		36800	0.308		36800	0.271		18400	0.0102
18500	0.112887		37000	0.299		37000	0.267		18500	0.00919
18600	0.116027		37200	0.295		37200	0.269		18600	0.00919
18700	0.111905		37400	0.284		37400	0.268		18700	0.00953
18800	0.108886		37600	0.3		37600	0.265		18800	0.00797
18900	0.108382		37800	0.304		37800	0.267		18900	0.00896
19000	0.110332		38000	0.284		38000	0.258		19000	0.0101
19100	0.107361		38200	0.287		38200	0.258		19100	0.00885
19200	0.106853		38400	0.291		38400	0.258		19200	0.00975
19300	0.109166		38600	0.294		38600	0.261		19300	0.00885
19400	0.10747		38800	0.292		38800	0.258		19400	0.00785
19500	0.106495		39000	0.293		39000	0.262		19500	0.00675
19600	0.108934		39200	0.283		39200	0.249		19600	0.00741
19700	0.108618		39400	0.286		39400	0.252		19700	0.00807
19800	0.104911		39600	0.287		39600	0.251		19800	0.00806
19900	0.105509		39800	0.285		39800	0.253		19900	0.00631
20000	0.100979		40000	0.283		40000	0.25		20000	0.00663
20100	0.10577		40200	0.286		40200	0.251		20100	0.00729
20200	0.104107		40400	0.279		40400	0.254		20200	0.0062
20300	0.103418		40600	0.283		40600	0.254		20300	0.00662
20400	0.100443		40800	0.29		40800	0.249		20400	0.00465
20500	0.100772		41000	0.275		41000	0.247		20500	0.00586
20600	0.100625		41200	0.285		41200	0.24		20600	0.00608
20700	0.100592		41400	0.278		41400	0.231		20700	0.00751
20800	0.0980872		41600	0.269		41600	0.24		20800	0.00751
20900	0.101405		41800	0.276		41800	0.242		20900	0.00376
21000	0.0963906		42000	0.275		42000	0.246		21000	0.00762
21100	0.0980581		42200	0.279		42200	0.241		21100	0.00498
21200	0.0964209		42400	0.274		42400	0.237		21200	0.00575
21300	0.0964221		42600	0.28		42600	0.238		21300	0.00574
21400	0.0930618		42800	0.278		42800	0.236		21400	0.00387
21500	0.0937489		43000	0.266		43000	0.234		21500	0.0042
21600	0.09344		43200	0.271		43200	0.23		21600	0.00387
21700	0.0905403		43400	0.269		43400	0.226		21700	0.00541
21800	0.0935582		43600	0.263		43600	0.232		21800	0.00464
21900	0.0895484		43800	0.26		43800	0.228		21900	0.00519
22000	0.0909304		44000	0.273		44000	0.224		22000	0.0041
22100	0.0923228		44200	0.274		44200	0.224		22100	0.0054
22200	0.0915299		44400	0.27		44400	0.228		22200	0.00651
22300	0.089721		44600	0.266		44600	0.223		22300	0.00585
22400	0.0928554		44800	0.256		44800	0.234		22400	0.00575
22500	0.0916344		45000	0.258		45000	0.227		22500	0.00452
22600	0.0874267		45200	0.259		45200	0.23		22600	0.00474
22700	0.0900347		45400	0.26		45400	0.224		22700	0.00277
22800	0.0896754		45600	0.251		45600	0.22		22800	0.00573
22900	0.0875163		45800	0.259		45800	0.223		22900	0.00309
23000	0.0881544		46000	0.249		46000	0.216		23000	0.00342
23100	0.0878435		46200	0.258		46200	0.215		23100	0.0031
23200	0.0842072		46400	0.257		46400	0.217		23200	0.00222
23300	0.0845371		46600	0.251		46600	0.213		23300	0.00222
23400	0.0845398		46800	0.255		46800	0.209		23400	0.00298
23500	0.0828803		47000	0.253		47000	0.217		23500	0.00265
23600	0.082756		47200	0.257		47200	0.211		23600	0.00331
23700	0.0863781		47400	0.256		47400	0.216		23700	0.00222
23800	0.0840452		47600	0.245		47600	0.214		23800	0.00265
23900	0.0820579		47800	0.26		47800	0.204		23900	0.00353
24000	0.0775903		48000	0.249		48000	0.206		24000	0.0054
24100	0.081718		48200	0.245		48200	0.209		24100	0.00364
24200	0.0817266		48400	0.257		48400	0.215		24200	0.00419
24300	0.0798686		48600	0.249		48600	0.2		24300	0.00464
24400	0.0812007		48800	0.242		48800	0.205		24400	0.00518
24500	0.0808734		49000	0.239		49000	0.201		24500	0.00265
24600	0.0816906		49200	0.243		49200	0.201		24600	0.00343
24700	0.0770524		49400	0.235		49400	0.2		24700	0.00177
24800	0.0757608		49600	0.233		49600	0.2		24800	0.00254
24900	0.0769322		49800	0.232		49800	0.199		24900	0.00189
25000	0.0783963		50000	0.238		50000	0.193		25000	0.00342
25100	0.0755486		50200	0.234		50200	0.195		25100	0.00309
25200	0.0752587		50400	0.224		50400	0.2		25200	0.00288
25300	0.0760638		50600	0.241		50600	0.196		25300	0.00265
25400	0.0724474		50800	0.23		50800	0.196		25400	0.00309
25500	0.0775222		51000	0.237		51000	0.19		25500	0.0021
25600	0.0762282		51200	0.23		51200	0.194		25600	0.00232
25700	0.0753909		51400	0.222		51400	0.192		25700	0.00111
25800	0.0778637		51600	0.239		51600	0.193		25800	0.00321
25900	0.0753349		51800	0.229		51800	0.182		25900	0.0032
26000	0.0753864		52000	0.232		52000	0.188		26000	0.00199
26100	0.0743862		52200	0.223		52200	0.189		26100	0.000892
26200	0.0702431		52400	0.234		52400	0.196		26200	0.00122
26300	0.0732325		52600	0.229		52600	0.183		26300	0.00133
26400	0.067965		52800	0.225		52800	0.183		26400	0.00188
26500	0.0725638		53000	0.237		53000	0.184		26500	0.00188
26600	0.0720449		53200	0.23		53200	0.187		26600	0.000567
26700	0.0695828		53400	0.228		53400	0.179		26700	0.000233
26800	0.0705823		53600	0.224		53600	0.184		26800	0.00177
26900	0.0709426		53800	0.216		53800	0.174		26900	0.001
27000	0.0690821		54000	0.223		54000	0.179		27000	0.00123
27100	0.0703608		54200	0.231		54200	0.18		27100	0.000568
27200	0.0671061		54400	0.225		54400	0.183		27200	0.00155
27300	0.0687172		54600	0.219		54600	0.178		27300	-9.2e-05
27400	0.0682396		54800	0.227		54800	0.179		27400	0.00177
27500	0.0679308		55000	0.22		55000	0.175		27500	0.000456
27600	0.0706946		55200	0.212		55200	0.173		27600	0.00144
27700	0.067298		55400	0.214		55400	0.176		27700	0.000125
27800	0.0675642		55600	0.22		55600	0.177		27800	0.00111
27900	0.0664519		55800	0.219		55800	0.169		27900	0.00144
28000	0.0641377		56000	0.207		56000	0.17		28000	0.00198
28100	0.0657816		56200	0.223		56200	0.167		28100	0.00101
28200	0.0664269		56400	0.221		56400	0.167		28200	0.001
28300	0.065255		56600	0.211		56600	0.166		28300	0.000785
28400	0.0659302		56800	0.211		56800	0.169		28400	0.000781
28500	0.0634472		57000	0.197		57000	0.168		28500	0.00122
28600	0.0673971		57200	0.203		57200	0.166		28600	0.00112
28700	0.063085		57400	0.199		57400	0.177		28700	-0.000311
28800	0.0642856		57600	0.208		57600	0.165		28800	0.00264
28900	0.0628117		57800	0.205		57800	0.16		28900	0.000784
29000	0.0642306		58000	0.216		58000	0.165		29000	0.00297
29100	0.0673759		58200	0.198		58200	0.163		29100	0.00198
29200	0.062654		58400	0.205		58400	0.164		29200	0.00199
29300	0.062307		58600	0.207		58600	0.161		29300	0.00133
29400	0.0609741		58800	0.196		58800	0.161		29400	0.000343
29500	0.0624635		59000	0.209		59000	0.162		29500	0.000122
29600	0.0598331		59200	0.205		59200	0.163		29600	1.76e-05
29700	0.0613392		59400	0.197		59400	0.164		29700	-0.000205
29800	0.0604575		59600	0.198		59600	0.16		29800	0.001
29900	0.0591755		59800	0.206		59800	0.157		29900	-9.6e-05
30000	0.0578523		60000	0.2		60000	0.157		30000	0.001
30100	0.0608163		60200	0.212		60200	0.158		30100	0.000893
30200	0.0580258		60400	0.196		60400	0.159		30200	0.000237
30300	0.0591455		60600	0.196		60600	0.156		30300	1.67e-05
30400	0.058189		60800	0.191		60800	0.146		30400	-0.00174
30500	0.0599954		61000	0.194		61000	0.148		30500	0.0022
30600	0.057825		61200	0.189		61200	0.151		30600	0.000891
30700	0.0550534		61400	0.194		61400	0.153		30700	0.00209
30800	0.054725		61600	0.181		61600	0.148		30800	-0.0013
30900	0.0576896		61800	0.183		61800	0.153		30900	0.00177
31000	0.0557025		62000	0.19		62000	0.148		31000	-0.000533
31100	0.0558604		62200	0.179		62200	0.156		31100	0.00144
31200	0.0573148		62400	0.192		62400	0.151		31200	0.00242
31300	0.0542384		62600	0.196		62600	0.151		31300	0.000779
31400	0.0555552		62800	0.191		62800	0.146		31400	-0.000754
31500	0.0545447		63000	0.188		63000	0.14		31500	0.00155
31600	0.0529153		63200	0.189		63200	0.15		31600	0.000565
31700	0.0558573		63400	0.187		63400	0.146		31700	-0.000756
31800	0.0550438		63600	0.185		63600	0.147		31800	1.37e-05
31900	0.0543574		63800	0.185		63800	0.141		31900	-0.000865
32000	0.0514295		64000	0.193		64000	0.142		32000	0.000777
32100	0.0534179		64200	0.18		64200	0.142		32100	-0.000424
32200	0.0529103		64400	0.178		64400	0.143		32200	-0.0013
32300	0.0530653		64600	0.182		64600	0.141		32300	-0.00108
32400	0.0497896		64800	0.18		64800	0.133		32400	-0.00163
32500	0.0529		65000	0.187		65000	0.147		32500	-0.00261
32600	0.0525775		65200	0.184		65200	0.139		32600	0.000671
32700	0.0509483		65400	0.187		65400	0.143		32700	0.00111
32800	0.0507688		65600	0.171		65600	0.137		32800	-0.000534
32900	0.0504425		65800	0.188		65800	0.143		32900	-0.000751
33000	0.0538665		66000	0.191		66000	0.133		33000	-0.000537
33100	0.0496222		66200	0.186		66200	0.145		33100	-0.000422
33200	0.0498019		66400	0.169		66400	0.133		33200	0.00122
33300	0.0496134		66600	0.184		66600	0.14		33300	-0.000316
33400	0.0525701		66800	0.169		66800	0.139		33400	-0.00032
33500	0.0509532		67000	0.168		67000	0.132		33500	-0.00152
33600	0.0502835		67200	0.169		67200	0.135		33600	-0.00119
33700	0.0492887		67400	0.173		67400	0.134		33700	-0.000426
33800	0.0479975		67600	0.172		67600	0.13		33800	-0.00119
33900	0.050745		67800	0.175		67800	0.13		33900	-0.0013
34000	0.0476651		68000	0.17		68000	0.133		34000	-0.00119
34100	0.0476477		68200	0.167		68200	0.125		34100	-0.00174
34200	0.0479854		68400	0.159		68400	0.127		34200	-0.000972
34300	0.0468323		68600	0.16		68600	0.13		34300	-0.00218
34400	0.0490974		68800	0.166		68800	0.125		34400	-0.000751
34500	0.0458667		69000	0.162		69000	0.128		34500	-0.000207
34600	0.0429102		69200	0.157		69200	0.134		34600	-0.000535
34700	0.0458525		69400	0.172		69400	0.132		34700	-0.00185
34800	0.0473272		69600	0.172		69600	0.118		34800	-9.71e-05
34900	0.0429207		69800	0.162		69800	0.123		34900	-0.000863
35000	0.0465073		70000	0.153		70000	0.126		35000	-0.00174
35100	0.0432493		70200	0.157		70200	0.131		35100	-0.000318
35200	0.0430782		70400	0.171		70400	0.127		35200	-0.000975
35300	0.0438954		70600	0.17		70600	0.121		35300	-0.000643
35400	0.0437132		70800	0.166		70800	0.127		35400	-0.00218
35500	0.0414477		71000	0.149		71000	0.129		35500	-0.00196
35600	0.043571		71200	0.162		71200	0.121		35600	-0.000206
35700	0.042907		71400	0.166		71400	0.119		35700	-0.000208
35800	0.0419217		71600	0.158		71600	0.121		35800	-0.000425
35900	0.0443791		71800	0.161		71800	0.123		35900	-0.000861
36000	0.0419304		72000	0.16		72000	0.118		36000	-0.000532
36100	0.0401306		72200	0.17		72200	0.122		36100	-0.000866
36200	0.0417534		72400	0.166		72400	0.112		36200	-0.000205
36300	0.0422375		72600	0.152		72600	0.123		36300	-0.000643
36400	0.0401361		72800	0.158		72800	0.117		36400	-9.79e-05
36500	0.0433927		73000	0.159		73000	0.121		36500	-0.000642
36600	0.0393107		73200	0.151		73200	0.122		36600	-0.000421
36700	0.0417538		73400	0.158		73400	0.117		36700	0.00045
36800	0.0401295		73600	0.172		73600	0.121		36800	-0.000643
36900	0.041925		73800	0.161		73800	0.112		36900	-0.00108
37000	0.0388219		74000	0.154		74000	0.111		37000	-0.000207
37100	0.0378411		74200	0.156		74200	0.117		37100	0.000126
37200	0.0406031		74400	0.156		74400	0.116		37200	-0.00141
37300	0.039782		74600	0.143		74600	0.105		37300	-0.000537
37400	0.0396389		74800	0.15		74800	0.115		37400	-0.000204
37500	0.0399534		75000	0.154		75000	0.109		37500	-0.00086
37600	0.0380167		75200	0.155		75200	0.111		37600	-0.000639
37700	0.0394656		75400	0.157		75400	0.11		37700	-0.000317
37800	0.0375121		75600	0.143		75600	0.11		37800	0.00089
37900	0.0407655		75800	0.139		75800	0.106		37900	-0.00151
38000	0.0384799		76000	0.156		76000	0.115		38000	0.000561
38100	0.0352305		76200	0.15		76200	0.106		38100	0.000451
38200	0.0386354		76400	0.147		76400	0.106		38200	-0.00152
38300	0.037519		76600	0.153		76600	0.108		38300	-0.000865
38400	0.0394548		76800	0.143		76800	0.113		38400	-0.000533
38500	0.0362167		77000	0.145		77000	0.108		38500	0.00111
38600	0.0350471		77200	0.139		77200	0.103		38600	-0.00196
38700	0.0370269		77400	0.138		77400	0.0997		38700	0.00012
38800	0.0371706		77600	0.146		77600	0.105		38800	-0.00141
38900	0.0391297		77800	0.141		77800	0.107		38900	1.5e-05
39000	0.0339239		78000	0.149		78000	0.105		39000	-0.000751
39100	0.0337609		78200	0.138		78200	0.11		39100	-9.62e-05
39200	0.0366877		78400	0.131		78400	0.104		39200	-0.00152
39300	0.0371784		78600	0.136		78600	0.0987		39300	-0.00119
39400	0.0348941		78800	0.144		78800	0.105		39400	-0.000869
39500	0.0340771		79000	0.145		79000	0.0992		39500	-0.00283
39600	0.0355483		79200	0.135		79200	0.105		39600	-0.00272
39700	0.0329395		79400	0.134		79400	0.104		39700	-0.000861
39800	0.0321313		79600	0.133		79600	0.0944		39800	0.000668
39900	0.0340854		79800	0.13		79800	0.1		39900	-0.00075
40000	0.034241		80000	0.137		80000	0.1		40000	-0.00119
40100	0.0329513		80200	0.134		80200	0.0934		40100	-0.00185
40200	0.0342421		80400	0.137		80400	0.103		40200	-0.000535
40300	0.0305009		80600	0.143		80600	0.106		40300	-0.000862
40400	0.0317972		80800	0.142		80800	0.0967		40400	-0.00196
40500	0.0345521		81000	0.126		81000	0.0934		40500	-0.000208
40600	0.0332697		81200	0.133		81200	0.0967		40600	0.000447
40700	0.0337496		81400	0.138		81400	0.1		40700	-0.00163
40800	0.0317991		81600	0.132		81600	0.106		40800	-0.000969
40900	0.0290347		81800	0.141		81800	0.0977		40900	-0.000971
41000	0.0306625		82000	0.131		82000	0.0869		41000	-0.00163
41100	0.0306754		82200	0.131		82200	0.093		41100	-0.00141
41200	0.0321238		82400	0.134		82400	0.0869		41200	0.000555
41300	0.0311615		82600	0.137		82600	0.0948		41300	0.00045
41400	0.0311412		82800	0.123		82800	0.0892		41400	-0.000312
41500	0.0314732		83000	0.133		83000	0.0976		41500	-0.00195
41600	0.03115		83200	0.132		83200	0.1		41600	-0.00261
41700	0.0331024		83400	0.125		83400	0.0994		41700	-0.00185
41800	0.0304895		83600	0.12		83600	0.0864		41800	-0.000754
41900	0.0298718		83800	0.115		83800	0.0934		41900	-0.00086
42000	0.0295273		84000	0.122		84000	0.0924		42000	-0.00185
42100	0.0291938		84200	0.129		84200	0.0951		42100	-0.00195
42200	0.0291786		84400	0.126		84400	0.0949		42200	0.000778
42300	0.0314822		84600	0.127		84600	0.0965		42300	-0.00053
42400	0.0304989		84800	0.12		84800	0.0915		42400	-0.00163
42500	0.0287014		85000	0.127		85000	0.0846		42500	-0.00447
42600	0.0288852		85200	0.122		85200	0.09		42600	-0.00272
42700	0.0272391		85400	0.123		85400	0.085		42700	-0.0025
42800	0.0296899		85600	0.134		85600	0.084		42800	-0.00174
42900	0.0313013		85800	0.125		85800	0.0877		42900	-0.00174
43000	0.0285428		86000	0.125		86000	0.0853		43000	0.000559
43100	0.0274231		86200	0.124		86200	0.0886		43100	-0.00185
43200	0.027895		86400	0.113		86400	0.0929		43200	-0.0025
43300	0.0308257		86600	0.12		86600	0.0836		43300	-0.000863
43400	0.029534		86800	0.122		86800	0.0836		43400	0.000994
43500	0.0301861		87000	0.106		87000	0.083		43500	-0.000972
43600	0.0285398		87200	0.126		87200	0.085		43600	0.000449
43700	0.0275733		87400	0.115		87400	0.0924		43700	0.000667
43800	0.0282363		87600	0.111		87600	0.0785		43800	-0.00152
43900	0.0295145		87800	0.114		87800	0.0891		43900	-0.00119
44000	0.0251266		88000	0.117		88000	0.0915		44000	-0.000425
44100	0.0274213		88200	0.114		88200	0.0858		44100	-0.00196
44200	0.0296815		88400	0.119		88400	0.0886		44200	-0.000535
44300	0.0256346		88600	0.112		88600	0.0835		44300	-0.000208
44400	0.024155		88800	0.123		88800	0.0829		44400	-9.79e-05
44500	0.0264368		89000	0.129		89000	0.0793		44500	-0.00152
44600	0.0282239		89200	0.115		89200	0.0816		44600	-0.00228
44700	0.026436		89400	0.114		89400	0.0743		44700	-0.00239
44800	0.0231798		89600	0.111		89600	0.078		44800	-0.000757
44900	0.0251246		89800	0.114		89800	0.077		44900	-0.000644
45000	0.023993		90000	0.119		90000	0.0792		45000	0.000229
45100	0.0249775		90200	0.113		90200	0.0811		45100	-0.00174
45200	0.0252984		90400	0.113		90400	0.0774		45200	-0.00261
45300	0.025631		90600	0.123		90600	0.0774		45300	-0.00195
45400	0.0272444		90800	0.113		90800	0.0743		45400	-0.00185
45500	0.023673		91000	0.112		91000	0.0742		45500	-0.00218
45600	0.023182		91200	0.112		91200	0.0738		45600	-0.00283
45700	0.0220659		91400	0.116		91400	0.0806		45700	-0.00294
45800	0.0254621		91600	0.11		91600	0.0695		45800	-0.000863
45900	0.024321		91800	0.114		91800	0.0705		45900	-0.00239
46000	0.0246491		92000	0.101		92000	0.0711		46000	-0.00151
46100	0.02498		92200	0.112		92200	0.0653		46100	-0.000536
46200	0.0241582		92400	0.0943		92400	0.0824		46200	-0.00163
46300	0.0222184		92600	0.108		92600	0.0807		46300	-0.00195
46400	0.0230207		92800	0.112		92800	0.077		46400	-0.000428
46500	0.0218884		93000	0.114		93000	0.0708		46500	-0.00239
46600	0.0228664		93200	0.104		93200	0.0699		46600	-0.00206
46700	0.0210893		93400	0.105		93400	0.0721		46700	-0.00141
46800	0.0225357		93600	0.112		93600	0.0741		46800	-0.00163
46900	0.0222112		93800	0.0926		93800	0.0714		46900	-0.000535
47000	0.0204243		94000	0.111		94000	0.0788		47000	-0.00174
47100	0.0246418		94200	0.0998		94200	0.0728		47100	-0.000754
47200	0.0217255		94400	0.0954		94400	0.0653		47200	-0.00163
47300	0.0218783		94600	0.105		94600	0.0695		47300	-0.000321
47400	0.0228638		94800	0.116		94800	0.0736		47400	-0.00141
47500	0.0209129		95000	0.1		95000	0.075		47500	-0.00228
47600	0.0228803		95200	0.101		95200	0.0654		47600	-0.00185
47700	0.0235138		95400	0.106		95400	0.063		47700	-0.00119
47800	0.0236696		95600	0.106		95600	0.0714		47800	-0.000648
47900	0.0206052		95800	0.0982		95800	0.0672		47900	-0.000755
48000	0.0215662		96000	0.103		96000	0.0671		48000	-0.000428
48100	0.0204499		96200	0.0964		96200	0.0616		48100	0.000118
48200	0.0212434		96400	0.101		96400	0.0662		48200	-0.00152
48300	0.0212373		96600	0.106		96600	0.0607		48300	-0.00108
48400	0.0215783		96800	0.1		96800	0.0695		48400	-0.00316
48500	0.022384		97000	0.109		97000	0.068		48500	-0.000864
48600	0.0184751		97200	0.106		97200	0.0671		48600	-0.00403
48700	0.0201041		97400	0.0997		97400	0.0672		48700	-0.00163
48800	0.0218777		97600	0.0981		97600	0.0602		48800	-0.00206
48900	0.0200926		97800	0.0984		97800	0.0695		48900	-0.00141
49000	0.0201078		98000	0.0985		98000	0.0676		49000	-0.00119
49100	0.0191359		98200	0.0989		98200	0.068		49100	-0.0025
49200	0.0207441		98400	0.0952		98400	0.0674		49200	-0.00184
49300	0.0215652		98600	0.0986		98600	0.0644		49300	-0.000206
49400	0.0188105		98800	0.101		98800	0.0625		49400	-0.00229
49500	0.0197866		99000	0.102		99000	0.0593		49500	0.000997
49600	0.0194491		99200	0.1		99200	0.0671		49600	-0.00152
49700	0.020602		99400	0.0941		99400	0.0542		49700	-0.0013
49800	0.019616		99600	0.0853		99600	0.0615		49800	-0.00185
49900	0.019132		99800	0.0986		99800	0.0588		49900	-0.0013
50000	0.0199462		100000	0.098		100000	0.0573		50000	0.000334
50100	0.0197803		100000	0.0859		100000	0.0624		50100	-0.00152
50200	0.0189673		100000	0.0996		100000	0.0676		50200	-0.00239
50300	0.017347		101000	0.088		101000	0.0643		50300	-0.0025
50400	0.018978		101000	0.0957		101000	0.0625		50400	-0.000754
50500	0.0188145		101000	0.0949		101000	0.0625		50500	-0.000317
50600	0.0210643		101000	0.0968		101000	0.0635		50600	-0.000318
50700	0.0178382		101000	0.102		101000	0.0564		50700	-0.00119
50800	0.0217151		102000	0.0941		102000	0.0588		50800	-0.00174
50900	0.0204268		102000	0.0854		102000	0.0578		50900	-0.000426
51000	0.0210895		102000	0.0868		102000	0.055		51000	-0.000428
51100	0.0157301		102000	0.0878		102000	0.0647		51100	-0.00141
51200	0.0196142		102000	0.1		102000	0.0578		51200	-0.00228
51300	0.0176753		103000	0.0941		103000	0.0643		51300	-0.00294
51400	0.0183138		103000	0.103		103000	0.0652		51400	-0.00195
51500	0.0188069		103000	0.0879		103000	0.0596		51500	-0.00207
51600	0.0171933		103000	0.0935		103000	0.0588		51600	-0.00207
51700	0.0191364		103000	0.095		103000	0.0605		51700	-0.00163
51800	0.0191299		104000	0.093		104000	0.0536		51800	-0.00283
51900	0.0170261		104000	0.0875		104000	0.0624		51900	-0.00239
52000	0.0150839		104000	0.089		104000	0.0531		52000	-0.0013
52100	0.0192848		104000	0.0873		104000	0.0586		52100	-0.00206
52200	0.016703		104000	0.0901		104000	0.0504		52200	-0.00163
52300	0.0181607		105000	0.0918		105000	0.0546		52300	-0.00239
52400	0.0163832		105000	0.0865		105000	0.055		52400	-0.00228
52500	0.016213		105000	0.082		105000	0.0564		52500	-0.00348
52600	0.014931		105000	0.089		105000	0.0614		52600	-0.00173
52700	0.0163901		105000	0.0884		105000	0.0527		52700	-0.00294
52800	0.0167188		106000	0.0855		106000	0.0541		52800	-0.00119
52900	0.0149299		106000	0.0819		106000	0.0536		52900	-0.00152
53000	0.0139451		106000	0.082		106000	0.0582		53000	-0.0013
53100	0.0170359		106000	0.0839		106000	0.0522		53100	-0.00108
53200	0.0178405		106000	0.0873		106000	0.0555		53200	-0.00185
53300	0.0178473		107000	0.0971		107000	0.054		53300	-0.00272
53400	0.0149215		107000	0.0882		107000	0.0499		53400	-0.000647
53500	0.0170224		107000	0.0861		107000	0.0535		53500	-0.00305
53600	0.0178518		107000	0.09		107000	0.0472		53600	-0.00228
53700	0.0137769		107000	0.0889		107000	0.0498		53700	-0.00206
53800	0.0136293		108000	0.0942		108000	0.0485		53800	-0.00119
53900	0.0173611		108000	0.084		108000	0.0518		53900	-0.000537
54000	0.0147622		108000	0.0905		108000	0.0559		54000	-0.00206
54100	0.0170187		108000	0.0879		108000	0.0545		54100	-0.000755
54200	0.0115261		108000	0.079		108000	0.0494		54200	-0.00239
54300	0.0134818		109000	0.0829		109000	0.0545		54300	-0.00239
54400	0.0121847		109000	0.0867		109000	0.0457		54400	-0.00141
54500	0.0167089		109000	0.0802		109000	0.0481		54500	-0.000975
54600	0.0146104		109000	0.0872		109000	0.0425		54600	-0.00185
54700	0.0154193		109000	0.0837		109000	0.0481		54700	-0.00174
54800	0.0128311		110000	0.0922		110000	0.0494		54800	-0.000971
54900	0.0120105		110000	0.0866		110000	0.0499		54900	-0.00348
55000	0.0146008		110000	0.0774		110000	0.0471		55000	-0.00304
55100	0.0139545		110000	0.0839		110000	0.0521		55100	-0.000863
55200	0.0155806		110000	0.0784		110000	0.0485		55200	-0.00152
55300	0.0154089		111000	0.0761		111000	0.0489		55300	-0.00141
55400	0.0150891		111000	0.0822		111000	0.0489		55400	-0.00207
55500	0.0134737		111000	0.0789		111000	0.049		55500	-0.00108
55600	0.014122		111000	0.0871		111000	0.0508		55600	-0.000538
55700	0.0146158		111000	0.0806		111000	0.0508		55700	-0.000975
55800	0.0157375		112000	0.0782		112000	0.049		55800	-0.00217
55900	0.0144413		112000	0.0914		112000	0.0498		55900	-0.00294
56000	0.0115222		112000	0.0808		112000	0.0379		56000	-0.000319
56100	0.0125019		112000	0.0795		112000	0.0489		56100	-0.00152
56200	0.0121752		112000	0.0882		112000	0.0485		56200	-0.00174
56300	0.0155906		113000	0.081		113000	0.0443		56300	-0.00228
56400	0.0123376		113000	0.0897		113000	0.0471		56400	-0.00206
56500	0.0137948		113000	0.0817		113000	0.0507		56500	-9.96e-05
56600	0.0149183		113000	0.0767		113000	0.0439		56600	-0.000318
56700	0.0154209		113000	0.0696		113000	0.0508		56700	-0.0013
56800	0.0121773		114000	0.0668		114000	0.0493		56800	-0.00119
56900	0.0142951		114000	0.0746		114000	0.0397		56900	-0.00304
57000	0.0120092		114000	0.0811		114000	0.0425		57000	-0.00228
57100	0.0126722		114000	0.0713		114000	0.0365		57100	-0.00196
57200	0.0120275		114000	0.0717		114000	0.041		57200	0.000118
57300	0.0146119		115000	0.081		115000	0.0479		57300	-0.00043
57400	0.0147627		115000	0.0793		115000	0.0484		57400	-0.00108
57500	0.0136534		115000	0.0811		115000	0.0433		57500	-0.000978
57600	0.0136432		115000	0.0775		115000	0.0439		57600	-0.00239
57700	0.0154189		115000	0.0723		115000	0.0415		57700	-0.000539
57800	0.0137974		116000	0.075		116000	0.0461		57800	-0.00228
57900	0.012988		116000	0.077		116000	0.0429		57900	-0.0013
58000	0.0121749		116000	0.0695		116000	0.0521		58000	-0.00185
58100	0.0121863		116000	0.0644		116000	0.0452		58100	-0.00184
58200	0.0129795		116000	0.0706		116000	0.0476		58200	-0.000864
58300	0.0123519		117000	0.0734		117000	0.0424		58300	-0.00141
58400	0.0118571		117000	0.0798		117000	0.0332		58400	-0.000101
58500	0.0115354		117000	0.0804		117000	0.0346		58500	-0.00108
58600	0.00991669		117000	0.0639		117000	0.0392		58600	-0.000537
58700	0.0131487		117000	0.0754		117000	0.0365		58700	-0.0025
58800	0.0131492		118000	0.0596		118000	0.0396		58800	-0.00174
58900	0.0123445		118000	0.0624		118000	0.0438		58900	-0.00174
59000	0.0129925		118000	0.0656		118000	0.0397		59000	-0.00163
59100	0.00975699		118000	0.0783		118000	0.0419		59100	-0.00163
59200	0.00927767		118000	0.0679		118000	0.0379		59200	-0.00326
59300	0.0129951		119000	0.0645		119000	0.0374		59300	-0.00184
59400	0.0133356		119000	0.0613		119000	0.0338		59400	-0.00184
59500	0.0115363		119000	0.0529		119000	0.0429		59500	-0.000754
59600	0.00975252		119000	0.0788		119000	0.0319		59600	-0.00217
59700	0.0128393		119000	0.0684		119000	0.0374		59700	-0.00184
59800	0.00847871		120000	0.0574		120000	0.0341		59800	-0.000866
59900	0.0112218		120000	0.064		120000	0.0365		59900	-0.000647
60000	0.011227		120000	0.0657		120000	0.0387		60000	-0.00185
60100	0.00766507		120000	0.07		120000	0.0428		60100	-0.00315
60200	0.00767294		120000	0.0526		120000	0.0433		60200	-0.00108
60300	0.0100847		121000	0.059		121000	0.0359		60300	-0.000647
60400	0.0121882		121000	0.0531		121000	0.0364		60400	-0.00228
60500	0.0123427		121000	0.0678		121000	0.0273		60500	-0.00206
60600	0.0113804		121000	0.0606		121000	0.035		60600	-0.00196
60700	0.010092		121000	0.0677		121000	0.0378		60700	-0.00316
60800	0.0105705		122000	0.0563		122000	0.0319		60800	-0.00217
60900	0.0112168		122000	0.0678		122000	0.0355		60900	-0.00272
61000	0.0107412		122000	0.0684		122000	0.0378		61000	-0.00239
61100	0.00766164		122000	0.0622		122000	0.03		61100	-0.00141
61200	0.0110612		122000	0.058		122000	0.0364		61200	-0.00162
61300	0.0112222		123000	0.0486		123000	0.0272		61300	-0.00304
61400	0.00830656		123000	0.0633		123000	0.0364		61400	-0.00185
61500	0.0100838		123000	0.0611		123000	0.0359		61500	-0.00163
61600	0.0107364		123000	0.0574		123000	0.0401		61600	-0.000429
61700	0.0096054		123000	0.054		123000	0.034		61700	-0.0025
61800	0.0092815		124000	0.0502		124000	0.0355		61800	-0.00206
61900	0.0083039		124000	0.0634		124000	0.0322		61900	-0.00119
62000	0.00815002		124000	0.0677		124000	0.0299		62000	-0.00119
62100	0.0136468		124000	0.0596		124000	0.0377		62100	-0.00228
62200	0.00718857		124000	0.0447		124000	0.0341		62200	-0.00293
62300	0.00961463		125000	0.063		125000	0.0304		62300	-0.00294
62400	0.00783667		125000	0.0529		125000	0.0281		62400	-0.00261
62500	0.00912961		125000	0.058		125000	0.0332		62500	-0.00271
62600	0.00751394		125000	0.0503		125000	0.0355		62600	-0.00228
62700	0.00831418		125000	0.0552		125000	0.0341		62700	-0.00108
62800	0.00977189		126000	0.0564		126000	0.0336		62800	-0.000319
62900	0.00849122		126000	0.0573		126000	0.0295		62900	-0.00141
63000	0.00654573		126000	0.0578		126000	0.0304		63000	-0.00174
63100	0.00992185		126000	0.0481		126000	0.0313		63100	0.000224
63200	0.00943681		126000	0.0584		126000	0.0326		63200	-0.000865
63300	0.00719038		127000	0.0604		127000	0.0313		63300	-0.0013
63400	0.00879052		127000	0.0611		127000	0.0414		63400	0.000442
63500	0.00782236		127000	0.042		127000	0.029		63500	-0.00141
63600	0.0081527		127000	0.0567		127000	0.0295		63600	-0.00293
63700	0.00799577		127000	0.0496		127000	0.0249		63700	-0.00185
63800	0.011223		128000	0.0469		128000	0.0225		63800	-0.0013
63900	0.00639766		128000	0.0535		128000	0.034		63900	0.000221
64000	0.00864736		128000	0.0443		128000	0.0281		64000	-0.000864
64100	0.00684908		128000	0.0458		128000	0.0272		64100	-0.000973
64200	0.0105748		128000	0.0393		128000	0.0263		64200	-0.000215
64300	0.00687374		129000	0.0486		129000	0.0308		64300	-0.000645
64400	0.00540105		129000	0.0556		129000	0.0313		64400	-0.00195
64500	0.00670431		129000	0.0551		129000	0.0276		64500	-0.00174
64600	0.00832081		129000	0.0492		129000	0.0322		64600	-0.00239
64700	0.00896562		129000	0.0611		129000	0.0267		64700	-0.00163
64800	0.00542658		130000	0.0508		130000	0.035		64800	-0.00184
64900	0.00750414		130000	0.0513		130000	0.0308		64900	-0.0025
65000	0.00994022		130000	0.0453		130000	0.0281		65000	-0.00228
65100	0.00687817		130000	0.0497		130000	0.0331		65100	-0.000867
65200	0.00816515		130000	0.0552		130000	0.0322		65200	-0.00293
65300	0.00703657		131000	0.0464		131000	0.0235		65300	-0.00282
65400	0.00945033		131000	0.0562		131000	0.0304		65400	-0.00293
65500	0.00592169		131000	0.0606		131000	0.0207		65500	-0.000864
65600	0.00736118		131000	0.0608		131000	0.0267		65600	-0.00173
65700	0.00767382		131000	0.0545		131000	0.0272		65700	-0.00141
65800	0.00962048		132000	0.0562		132000	0.0284		65800	-0.00271
65900	0.00881309		132000	0.0458		132000	0.0262		65900	-0.000324
66000	0.0096261		132000	0.0479		132000	0.0212		66000	-0.000863
66100	0.00849018		132000	0.047		132000	0.0244		66100	-0.00239
66200	0.00881744		132000	0.0426		132000	0.0258		66200	-0.0013
66300	0.0107401		133000	0.0451		133000	0.0221		66300	-0.00261
66400	0.00832056		133000	0.042		133000	0.0226		66400	-0.000757
66500	0.0055803		133000	0.053		133000	0.0267		66500	-0.00119
66600	0.00752009		133000	0.0442		133000	0.0271		66600	-0.000869
66700	0.00799839		133000	0.0399		133000	0.0275		66700	-0.00196
66800	0.0075122		134000	0.0414		134000	0.0262		66800	-0.0038
66900	0.00526408		134000	0.0419		134000	0.0275		66900	-0.00163
67000	0.00880541		134000	0.0375		134000	0.0166		67000	-0.0013
67100	0.00250606		134000	0.0528		134000	0.0262		67100	-0.00119
67200	0.00510458		134000	0.0476		134000	0.018		67200	-0.00108
67300	0.00799479		135000	0.0429		135000	0.0216		67300	-0.00119
67400	0.00702835		135000	0.0467		135000	0.0244		67400	-0.0013
67500	0.00558743		135000	0.0446		135000	0.0207		67500	-0.00293
67600	0.0049553		135000	0.0343		135000	0.0212		67600	-0.00304
67700	0.00995084		135000	0.044		135000	0.0257		67700	-0.00206
67800	0.0060712		136000	0.05		136000	0.0212		67800	-0.00261
67900	0.00591948		136000	0.0474		136000	0.0266		67900	-0.00108
68000	0.00574803		136000	0.0299		136000	0.0243		68000	-0.00337
68100	0.00638279		136000	0.0424		136000	0.0198		68100	-0.00326
68200	0.00814961		136000	0.0484		136000	0.0271		68200	-0.00326
68300	0.00510046		137000	0.0445		137000	0.0134		68300	-0.00489
68400	0.00655509		137000	0.044		137000	0.023		68400	-0.00206
68500	0.00575866		137000	0.0452		137000	0.0216		68500	-0.0026
68600	0.00463721		137000	0.0474		137000	0.0221		68600	-0.00163
68700	0.00559188		137000	0.0348		137000	0.0298		68700	-0.00304
68800	0.0068933		138000	0.0446		138000	0.0289		68800	-0.00217
68900	0.00735512		138000	0.0352		138000	0.0203		68900	-0.000976
69000	0.00767815		138000	0.0451		138000	0.0184		69000	-0.00359
69100	0.00655667		138000	0.0419		138000	0.0184		69100	-0.00304
69200	0.00591559		138000	0.0375		138000	0.012		69200	-0.0013
69300	0.0067118		139000	0.0468		139000	0.0125		69300	0.000113
69400	0.00511322		139000	0.0402		139000	0.0156		69400	-0.0026
69500	0.00430577		139000	0.0422		139000	0.022		69500	-0.00163
69600	0.00670883		139000	0.0337		139000	0.0111		69600	-0.000216
69700	0.00687986		139000	0.0402		139000	0.0234		69700	-0.0025
69800	0.00494333		140000	0.032		140000	0.0175		69800	-0.00108
69900	0.00572987		140000	0.0456		140000	0.0193		69900	-0.00185
70000	0.00817739		140000	0.038		140000	0.0143		70000	0.000441
70100	0.00558977		140000	0.0418		140000	0.0179		70100	-0.000432
70200	0.00543538		140000	0.0413		140000	0.0184		70200	0.00044
70300	0.00463873		141000	0.0319		141000	0.012		70300	0.000331
70400	0.00478982		141000	0.0335		141000	0.0184		70400	-0.000976
70500	0.0059146		141000	0.0528		141000	0.0189		70500	-0.00119
70600	0.00510767		141000	0.0331		141000	0.0206		70600	-0.00261
70700	0.00382967		141000	0.038		141000	0.022		70700	-0.0013
70800	0.00479904		142000	0.0353		142000	0.0202		70800	-0.000649
70900	0.00398266		142000	0.0445		142000	0.0142		70900	-0.0013
71000	0.0070492		142000	0.0419		142000	0.0157		71000	-0.00239
71100	0.00783908		142000	0.0418		142000	0.0133		71100	-0.00151
71200	0.00639385		142000	0.0352		142000	0.0179		71200	-0.00185
71300	0.00479108		143000	0.0309		143000	0.0156		71300	-0.0013
71400	0.00704619		143000	0.0379		143000	0.0179		71400	-0.00185
71500	0.0055932		143000	0.039		143000	0.0138		71500	-0.00195
71600	0.00430054		143000	0.0385		143000	0.0161		71600	-0.00174
71700	0.00639325		143000	0.0407		143000	0.0116		71700	-0.000758
71800	0.00542712		144000	0.0351		144000	0.0119		71800	-0.0013
71900	0.00527327		144000	0.0314		144000	0.0152		71900	-0.00271
72000	0.00560626		144000	0.0427		144000	0.0133		72000	-0.00152
72100	0.00317556		144000	0.0321		144000	0.0102		72100	-0.00119
72200	0.00592235		144000	0.0346		144000	0.0115		72200	-0.000543
72300	0.00285402		145000	0.0417		145000	0.0156		72300	-0.00195
72400	0.00462528		145000	0.0275		145000	0.0142		72400	-0.00174
72500	0.00494875		145000	0.0331		145000	0.0138		72500	-0.00228
72600	0.00349664		145000	0.0281		145000	0.0174		72600	-0.00119
72700	0.00318518		145000	0.0308		145000	0.0179		72700	-0.0013
72800	0.00189565		146000	0.0323		146000	0.00645		72800	-0.00206
72900	0.00672315		146000	0.0411		146000	0.0188		72900	-0.00239
73000	0.00882689		146000	0.0352		146000	0.00641		73000	-0.000538
73100	0.00641617		146000	0.0271		146000	0.00832		73100	-0.000976
73200	0.00543442		146000	0.0396		146000	0.00923		73200	-0.00141
73300	0.00301859		147000	0.0264		147000	0.0174		73300	-0.000976
73400	0.0051195		147000	0.039		147000	0.00922		73400	-0.00119
73500	0.00576241		147000	0.0303		147000	0.0165		73500	-0.00249
73600	0.00511877		147000	0.0275		147000	0.0101		73600	-0.0025
73700	0.00447625		147000	0.0324		147000	0.0192		73700	-0.00261
73800	0.004292		148000	0.0362		148000	0.0114		73800	-0.00152
73900	0.00544118		148000	0.0352		148000	0.00553		73900	-0.00272
74000	0.00188933		148000	0.0254		148000	0.0124		74000	-0.00239
74100	0.00381791		148000	0.0313		148000	0.00282		74100	-0.00141
74200	0.00496436		148000	0.039		148000	0.0106		74200	-0.00315
74300	0.00673692		149000	0.0356		149000	0.011		74300	-0.00206
74400	0.00284878		149000	0.0328		149000	0.00649		74400	-0.00424
74500	0.00495367		149000	0.0264		149000	0.00554		74500	-0.000975
74600	0.00593264		149000	0.033		149000	0.00921		74600	-0.000436
74700	0.0030268		149000	0.0389		149000	0.00649		74700	-0.00347
74800	0.00592359		150000	0.0368		150000	0.0101		74800	-0.00119
74900	0.00285085		150000	0.04		150000	0.022		74900	-0.00152
75000	0.00480423		150000	0.0334		150000	0.0143		75000	-0.00206
75100	0.00190186		150000	0.0312		150000	0.021		75100	-0.000102
75200	0.00479015		150000	0.0242		150000	0.0106		75200	-0.00217
75300	0.00448359		151000	0.021		151000	0.0124		75300	-0.000865
75400	0.00495587		151000	0.0302		151000	0.00556		75400	0.000435
75500	0.00656263		151000	0.0438		151000	0.0124		75500	-0.00162
75600	0.00271312		151000	0.0319		151000	0.00371		75600	-0.000866
75700	0.00335426		151000	0.0286		151000	0.0115		75700	-0.00141
75800	0.00592377		152000	0.0347		152000	0.0142		75800	-0.00119
75900	0.00367247		152000	0.0237		152000	0.00829		75900	-0.00119
76000	0.00285243		152000	0.0253		152000	0.0101		76000	-0.000212
76100	0.00657241		152000	0.0412		152000	0.000554		76100	-0.00239
76200	0.00496547		152000	0.029		152000	0.0101		76200	-0.00163
76300	0.00318657		153000	0.0307		153000	0.00691		76300	0.000112
76400	0.00544067		153000	0.0269		153000	0.0101		76400	-0.00119
76500	0.00368424		153000	0.0367		153000	0.00463		76500	-0.00185
76600	0.00255572		153000	0.0263		153000	0.00648		76600	-0.00163
76700	0.00545698		153000	0.0372		153000	0.0106		76700	-0.00239
76800	0.00416311		154000	0.0193		154000	0.0124		76800	-0.00282
76900	0.00527745		154000	0.0241		154000	0.0147		76900	-0.000758
77000	0.00367949		154000	0.0296		154000	0.00921		77000	-0.000759
77100	0.00593531		154000	0.0286		154000	0.00371		77100	-0.00271
77200	0.00383606		154000	0.0324		154000	0.00736		77200	-0.00467
77300	0.002233		155000	0.0356		155000	0.00188		77300	-0.00293
77400	0.00787421		155000	0.0329		155000	0.00188		77400	-0.00206
77500	0.00257028		155000	0.0328		155000	0.00924		77500	-0.000974
77600	0.0032012		155000	0.0308		155000	0.00736		77600	-0.00174
77700	0.00254198		155000	0.03		155000	0.00463		77700	-0.00217
77800	0.00591706		156000	0.0339		156000	0.00778		77800	-0.00119
77900	0.00560957		156000	0.0318		156000	0.0105		77900	-0.00206
78000	0.00448126		156000	0.0257		156000	0.00739		78000	-0.00195
78100	0.00481545		156000	0.0356		156000	0.00507		78100	-0.000864
78200	0.00640606		156000	0.0431		156000	0.00554		78200	-0.00108
78300	0.00399661		157000	0.0176		157000	0.0101		78300	-0.00184
78400	0.00543511		157000	0.0231		157000	0.0119		78400	-0.00184
78500	0.00430268		157000	0.0263		157000	0.00463		78500	-0.000324
78600	0.00368514		157000	0.0171		157000	0.00147		78600	-0.00108
78700	0.00256173		157000	0.0268		157000	0.00688		78700	-0.00195
78800	0.00173511		158000	0.0361		158000	0.0101		78800	-0.00174
78900	0.00382388		158000	0.0317		158000	0.00237		78900	-0.00206
79000	0.00385048		158000	0.0241		158000	0.00916		79000	-0.00108
79100	0.00335415		158000	0.023		158000	0.0142		79100	-0.00271
79200	0.00542836		158000	0.0296		158000	0.00554		79200	-0.00152
79300	0.00400771		159000	0.0256		159000	0.00646		79300	-0.000974
79400	0.00481539		159000	0.0225		159000	0.00235		79400	-0.00174
79500	0.00481969		159000	0.0219		159000	0.00645		79500	-0.00195
79600	0.00561802		159000	0.0242		159000	0.00501		79600	-0.000868
79700	0.00304581		159000	0.0333		159000	0.00412		79700	-0.00108
79800	0.0031885		160000	0.0214		160000	0.00508		79800	-0.00141
79900	0.00479539		160000	0.0213		160000	0.00916		79900	-0.00326
80000	0.00610006		160000	0.0289		160000	0.00778		80000	-0.000867
80100	0.00545353		160000	0.0285		160000	0.00189		80100	-0.00173
80200	0.0043321		160000	0.0295		160000	0.0138		80200	-0.00261
80300	0.0019259		161000	0.0365		161000	0.00331		80300	-0.0025
80400	0.00496987		161000	0.028		161000	0.00596		80400	-0.00195
80500	0.00576623		161000	0.0334		161000	0.011		80500	-0.00163
80600	0.00238773		161000	0.0322		161000	0.00276		80600	-0.00163
80700	0.00465625		161000	0.0106		161000	0.00733		80700	-0.00152
80800	0.00432388		162000	0.0214		162000	0.00277		80800	-0.0013
80900	0.00754044		162000	0.0241		162000	0.000503		80900	-0.00304
81000	0.00449174		162000	0.0289		162000	0.00555		81000	-0.0026
81100	0.00206675		162000	0.0301		162000	-0.00135		81100	-0.0025
81200	0.00222911		162000	0.0279		162000	0.0128		81200	-0.00304
81300	0.00270584		163000	0.0209		163000	0.00504		81300	-0.00163
81400	-0.0001592		163000	0.028		163000	0.00284		81400	-0.0026
81500	0.00433659		163000	0.0176		163000	0.000941		81500	-0.00336
81600	0.00480434		163000	0.028		163000	0.00917		81600	-0.00109
81700	0.00369739		163000	0.0273		163000	0.00141		81700	-0.0025
81800	0.00559847		164000	0.0133		164000	0.00418		81800	-0.00261
81900	0.00336902		164000	0.0256		164000	0.0055		81900	-0.00434
82000	0.00128152		164000	0.0175		164000	0.00325		82000	-0.00239
82100	0.00319686		164000	0.0257		164000	-0.00086		82100	-0.00271
82200	0.00191271		164000	0.0295		164000	0.00642		82200	-0.00163
82300	0.00206204		165000	0.0203		165000	-0.00269		82300	-0.000213
82400	0.00337923		165000	0.036		165000	0.00323		82400	-0.0013
82500	0.00271994		165000	0.0311		165000	0.01		82500	-0.00152
82600	0.00402594		165000	0.0143		165000	0.00734		82600	-0.00217
82700	0.00465198		165000	0.03		165000	0.00322		82700	-0.000323
82800	0.00288293		166000	0.023		166000	-3.02e-05		82800	-0.00206
82900	0.00418321		166000	0.0251		166000	0.00235		82900	-0.00173
83000	0.00031414		166000	0.0208		166000	0.000524		83000	-0.00174
83100	0.00239841		166000	0.023		166000	0.00092		83100	-0.00271
83200	0.00274352		166000	0.0169		166000	0.00141		83200	-0.00445
83300	0.00482315		167000	0.0208		167000	0.00323		83300	-0.00304
83400	0.00513569		167000	0.0257		167000	0.00685		83400	-0.00206
83500	0.00352167		167000	0.0143		167000	0.00871		83500	-0.00293
83600	0.00304478		167000	0.0165		167000	0.00369		83600	-0.0025
83700	0.00255963		167000	0.0229		167000	0.00235		83700	-0.00239
83800	0.00080429		168000	0.0197		168000	0.00827		83800	-0.00141
83900	0.00321011		168000	0.0212		168000	0.00369		83900	-0.00206
84000	0.00401514		168000	0.0218		168000	-0.00405		84000	-0.0025
84100	0.00191528		168000	0.0261		168000	-0.00312		84100	-0.00174
84200	0.00353243		168000	0.0305		168000	-0.00179		84200	-0.00185
84300	0.00415552		169000	0.0251		169000	0.000512		84300	-0.00185
84400	0.00336835		169000	0.0267		169000	-0.000868		84400	-0.00238
84500	0.00144089		169000	0.0234		169000	0.000952		84500	-0.00206
84600	0.00288858		169000	0.0104		169000	4.07e-05		84600	-0.00282
84700	0.00320709		169000	0.0258		169000	-0.00315		84700	-0.00336
84800	0.00256023		170000	0.0266		170000	-0.00272		84800	-0.00141
84900	0.00480997		170000	0.0169		170000	0.00281		84900	0.000329
85000	0.00368755		170000	0.0131		170000	0.00145		85000	-0.00314
85100	0.00127524		170000	0.0164		170000	-0.00222		85100	-0.00195
85200	0.00370565		170000	0.0196		170000	0.00231		85200	-0.00152
85300	0.00176354		171000	0.0214		171000	0.00184		85300	-0.000975
85400	0.00160152		171000	0.0131		171000	0.000498		85400	-0.00304
85500	0.00273865		171000	0.0196		171000	0.00461		85500	-0.00163
85600	0.00110864		171000	0.0137		171000	-0.00266		85600	-0.00152
85700	0.00369312		171000	0.011		171000	0.00501		85700	-0.00228
85800	0.00354252		172000	0.012		172000	0.00321		85800	-0.00184
85900	0.00111778		172000	0.0116		172000	-0.000873		85900	-0.00217
86000	0.00208869		172000	0.0142		172000	0.00233		86000	-0.0013
86100	0.00047944		172000	0.0223		172000	0.00368		86100	0.000218
86200	0.00064264		172000	0.00877		172000	-0.000421		86200	-0.00293
86300	0.00256704		173000	0.0141		173000	-0.000416		86300	-0.00195
86400	0.00337197		173000	0.0191		173000	-0.00225		86400	-0.00108
86500	0.00143365		173000	0.0223		173000	-0.00407		86500	-0.00358
86600	0.00080389		173000	0.0191		173000	-0.00225		86600	-0.00359
86700	0.00272594		173000	0.0201		173000	-0.00362		86700	-0.00369
86800	0.00352725		174000	0.00875		174000	0.00369		86800	-0.00261
86900	0.0009608		174000	0.0218		174000	0.000937		86900	-0.00325
87000	0.00015079		174000	0.0169		174000	0.00233		87000	-0.00109
87100	0.00032556		174000	0.0115		174000	-0.00088		87100	-0.00282
87200	0.00111889		174000	0.0218		174000	0.00321		87200	-0.00304
87300	0.00143871		175000	0.0179		175000	0.00321		87300	-0.00141
87400	0.00127831		175000	0.0222		175000	-0.00133		87400	-0.00304
87500	0.00177473		175000	0.0109		175000	-0.00543		87500	-0.00217
87600	-0.0020883		175000	0.0081		175000	0.00318		87600	-0.00282
87700	0.00337701		175000	0.019		175000	0.00229		87700	0.000437
87800	0.0024226		176000	0.0179		176000	0.00595		87800	-0.00206
87900	0.00015104		176000	0.0125		176000	-0.00274		87900	-0.00163
88000	0.00177874		176000	0.0216		176000	0.00226		88000	-0.0026
88100	0.00111738		176000	0.00384		176000	0.000957		88100	-0.00271
88200	0.00257893		176000	0.0104		176000	-0.000904		88200	-0.0013
88300	0.00048134		177000	0.0212		177000	-0.00228		88300	0.000542
88400	0.00112139		177000	0.0109		177000	-0.00499		88400	-0.000432
88500	0.00354061		177000	0.0135		177000	-0.00451		88500	-0.00315
88600	0.00210403		177000	0.0158		177000	0.00227		88600	-0.00162
88700	0.00096625		177000	0.0196		177000	-0.00498		88700	-0.00293
88800	-0.0017702		178000	0.0125		178000	-0.00588		88800	-0.00336
88900	-0.0011343		178000	0.014		178000	-0.00729		88900	-0.00217
89000	-0.002235		178000	0.0234		178000	-0.00182		89000	-0.0026
89100	0.00016789		178000	0.0115		178000	0.000914		89100	-0.000651
89200	0.00160695		178000	0.00918		178000	-0.00316		89200	-0.00304
89300	-0.0014461		179000	0.00649		179000	-0.000887		89300	-0.00228
89400	-0.0007846		179000	0.0119		179000	4.78e-05		89400	-0.00499
89500	0.0014427		179000	0.00651		179000	0.00681		89500	-0.00336
89600	0.00095709		179000	0.0118		179000	-0.000904		89600	-0.00185
89700	0		179000	-0.00332		179000	-0.00455		89700	0
			180000	2.08e-17		180000	0
