# Supplementary material for: Efficient and selective energy transfer photoenzymes powered by visible light
Source: Nat Chem. 2025 May 6;17(7):1083–90. doi: 10.1038/s41557-025-01820-0 (PMC12226345; doi:10.1038/s41557-025-01820-0)
Supplement: Supplementary file 7 — Raw data. [file 41557_2025_1820_MOESM7_ESM.xlsx]

## Sheet: Figure 5
Substrate	Product	Catalyst loading (mol%)	Substrate loading (mM)	Time (minutes)	Yield (%)	S.D.	e.e.	d.r.
2	2a	1	0.2	2	94.3	0.2	99	21.7:1
5	5a	5	0.2	5	52.7	0.5
5	5a	20	0.2	5	98	0.7	95.4	13.2:1
6	6a	3	0.2	2	88.8	1.1	99	8.35:1
7	7a	5	0.2	3	69.8	1.5
7	7a	20	0.2	5	97.2	0.5	99	12.7:1
8	8a	7.5	0.2	2	44.9	1.6
8	8a	20	0.2	5	99.1	0.1	95	05:01:00
9	9a	3	0.2	2	93.6	2.9	99	20.6:1
